# Supplementary material for: MKK7 deficiency in mature neurons impairs parental behavior in mice
Source: Genes Cells. 2020 Nov 18;26(1):5–17. doi: 10.1111/gtc.12816 (PMC7839552; doi:10.1111/gtc.12816)
Supplement: Supplementary file 1 — Table S1‐S5 [file GTC-26-5-s001.xlsx]

## Sheet: Table S1
Table S1: Up-regulated probes in cKO mice.
List	ProbeID	GeneSymbol	GeneName	Log2Ratio
1	A_51_P450984	Olfr429	olfactory receptor 429	5.45199
2	A_66_P114558	Krtap1-3	keratin associated protein 1-3	4.87776
3	A_55_P1970082	Idi2	isopentenyl-diphosphate delta isomerase 2	3.96345
4	A_66_P120666	1810007C17Rik	RIKEN cDNA 1810007C17 gene	3.88897
5	A_51_P361958	Olfr1271	olfactory receptor 1271	3.72449
6	A_51_P373181	Gm13561	predicted gene 13561	3.38547
7	A_55_P2723014	Ear12	eosinophil-associated, ribonuclease A family, member 12	3.31989
8	A_55_P2068312	Gm17019	predicted gene 17019	3.14877
9	A_55_P2094197	Dnase1l3	deoxyribonuclease 1-like 3	3.07973
10	A_55_P2496490	Pnma5	paraneoplastic antigen family 5	2.99066
11	A_55_P2626806	Il20rb	interleukin 20 receptor beta	2.89414
12	A_66_P102991			2.71254
13	A_55_P2151728	Olfr11	olfactory receptor 11	2.64206
14	A_55_P2719339	Stn1	STN1, CST complex subunit	2.38637
15	A_55_P2084152			2.37081
16	A_52_P379234	Hip1	huntingtin interacting protein 1	2.33656
17	A_66_P113646	Gm13546	predicted gene 13546	2.27661
18	A_55_P2574801	Gm7562	predicted gene 7562	2.26024
19	A_66_P134938	G730013B05Rik	RIKEN cDNA G730013B05 gene	1.91555
20	A_55_P2042844	Nkx2-9	NK2 homeobox 9	1.89317
21	A_55_P1966377	4930502E18Rik	RIKEN cDNA 4930502E18 gene	1.85067
22	A_30_P01027185			1.78653
23	A_55_P2128591	Klk6	kallikrein related-peptidase 6 (Neurosin)	1.71679
24	A_55_P2840596	LOC102638002	uncharacterized LOC102638002	1.69988
25	A_55_P2750016	Scp2d1	SCP2 sterol-binding domain containing 1	1.66318
26	A_55_P2073227			1.65635
27	A_52_P1036159	Tip3	transcribed intergenic polycomb 3	1.60326
28	A_30_P01029972			1.58727
29	A_66_P122613	9630009A06Rik	RIKEN cDNA 9630009A06 gene	1.5176
30	A_51_P351828	Olfr656	olfactory receptor 656	1.49887
31	A_30_P01023692			1.49277
32	A_30_P01024217			1.44279
33	A_66_P104648	Slc34a3	solute carrier family 34 (sodium phosphate), member 3	1.40045
34	A_51_P230734	Slc34a3	solute carrier family 34 (sodium phosphate), member 3	1.37704
35	A_52_P446457	Ly6g6f	lymphocyte antigen 6 complex, locus G6F	1.37269
36	A_52_P68087	Enpp6	ectonucleotide pyrophosphatase/phosphodiesterase 6	1.34396
37	A_55_P2742630	Enpp6	ectonucleotide pyrophosphatase/phosphodiesterase 6	1.32248
38	A_55_P2007646	Cryaa	crystallin, alpha A	1.26789
39	A_51_P152167	Pias3	protein inhibitor of activated STAT 3	1.25155
40	A_55_P2713540	Tmprss5	transmembrane protease, serine 5 (spinesin)	1.178
41	A_30_P01027579			1.15589
42	A_55_P2382741	Enpp6	ectonucleotide pyrophosphatase/phosphodiesterase 6	1.14989
43	A_51_P406846	Nipal4	NIPA-like domain containing 4	1.12847
44	A_66_P126503	Smtnl2	smoothelin-like 2	1.09654
45	A_52_P531610	Etnppl	ethanolamine phosphate phospholyase	1.08358
46	A_55_P2163098	Akr1c18	aldo-keto reductase family 1, member C18	1.07492
47	A_55_P2052145	Ly6g6d	lymphocyte antigen 6 complex, locus G6D	1.0371
48	A_51_P470205	Mob3b	MOB kinase activator 3B	1.03577

## Sheet: Table S2
Table S2: Down-regulated probes in cKO mice.
List	ProbeID	GeneSymbol	GeneName	Log2Ratio
1	A_51_P262563	Opalin	oligodendrocytic myelin paranodal and inner loop protein	-2.86013
2	A_52_P624415	Opalin	oligodendrocytic myelin paranodal and inner loop protein	-2.76363
3	A_66_P116152	Gm16233	predicted gene 16233	-2.64853
4	A_52_P290088	Stbd1	starch binding domain 1	-2.41608
5	A_66_P114693	Bpifa3	BPI fold containing family A, member 3	-2.16674
6	A_66_P138380	C030029H02Rik	RIKEN cDNA C030029H02 gene	-1.98434
7	A_30_P01027328			-1.92811
8	A_66_P137902			-1.90494
9	A_52_P1116212			-1.88643
10	A_52_P515620	5033421B08Rik	RIKEN cDNA 5033421B08 gene	-1.85903
11	A_30_P01032106			-1.82519
12	A_55_P1952056	Trp63	transformation related protein 63	-1.81879
13	A_66_P110890	4930517O19Rik	RIKEN cDNA 4930517O19 gene	-1.79057
14	A_52_P171166	BC048679	cDNA sequence BC048679	-1.75664
15	A_51_P199494	Cacna2d4	calcium channel, voltage-dependent, alpha 2/delta subunit 4	-1.74735
16	A_52_P374825	Dusp16	dual specificity phosphatase 16	-1.66862
17	A_66_P129958	A430048G15Rik	RIKEN cDNA A430048G15 gene	-1.66409
18	A_51_P475545	Ghrhr	growth hormone releasing hormone receptor	-1.64301
19	A_55_P2154994	Krtap28-13	keratin associated protein 28-13	-1.62941
20	A_52_P515959	Creb5	cAMP responsive element binding protein 5	-1.61891
21	A_55_P2328013	Aste1	asteroid homolog 1 (Drosophila)	-1.60198
22	A_55_P2731981	Creb5	cAMP responsive element binding protein 5	-1.59515
23	A_30_P01029721			-1.58222
24	A_55_P2733872	Itgad	integrin, alpha D	-1.5691
25	A_55_P1980556	Gm4316	predicted gene 4316	-1.5689
26	A_51_P367901	Strc	stereocilin	-1.55011
27	A_52_P675556	Ghrl	ghrelin	-1.54579
28	A_66_P133752	Gm13201	predicted gene 13201	-1.52863
29	A_55_P2732356			-1.52468
30	A_52_P161297	Tcea3	transcription elongation factor A (SII), 3	-1.51953
31	A_55_P2731596	C230072F16Rik	RIKEN cDNA C230072F16 gene	-1.50605
32	A_55_P2730153	C030029H02Rik	RIKEN cDNA C030029H02 gene	-1.50099
33	A_52_P142827	Slc38a11	solute carrier family 38, member 11	-1.49571
34	A_52_P1068216			-1.482
35	A_55_P2073552	A930003A15Rik	RIKEN cDNA A930003A15 gene	-1.4805
36	A_55_P2055112	Prss44	protease, serine 44	-1.47637
37	A_66_P131494	LOC668306	uncharacterized LOC668306	-1.46811
38	A_66_P140611			-1.46495
39	A_55_P2053923	Rab17	RAB17, member RAS oncogene family	-1.45707
40	A_51_P463003	Tslp	thymic stromal lymphopoietin	-1.43576
41	A_30_P01024836			-1.43159
42	A_51_P475138	Duox1	dual oxidase 1	-1.42916
43	A_66_P100736	Gm15698	transcription elongation factor B (SIII), polypeptide 2 pseudogene	-1.42709
44	A_51_P478569	Adamtsl1	ADAMTS-like 1	-1.41914
45	A_51_P338083			-1.4189
46	A_55_P2049466			-1.41528
47	A_55_P2050169	Vmn1r197	vomeronasal 1 receptor 197	-1.40657
48	A_66_P110461	BC018473	cDNA sequence BC018473	-1.40157
49	A_30_P01030105			-1.40061
50	A_52_P657360	Tnni1	troponin I, skeletal, slow 1	-1.39494
51	A_52_P112159	Kl	klotho	-1.39167
52	A_55_P1972668	Smok2b	sperm motility kinase 2B	-1.38951
53	A_55_P2037862			-1.38223
54	A_55_P2743927	Adamtsl1	ADAMTS-like 1	-1.37531
55	A_51_P154867	Pllp	plasma membrane proteolipid	-1.36858
56	A_30_P01020911			-1.3655
57	A_55_P2022175	Sly	Sycp3 like Y-linked	-1.36244
58	A_51_P245558	Scnn1g	sodium channel, nonvoltage-gated 1 gamma	-1.34844
59	A_52_P558558			-1.34475
60	A_51_P286496	Il2rb	interleukin 2 receptor, beta chain	-1.33975
61	A_52_P139788	Adamtsl1	ADAMTS-like 1	-1.33769
62	A_51_P251008	Epg5	ectopic P-granules autophagy protein 5 homolog (C. elegans)	-1.33589
63	A_30_P01018995			-1.33122
64	A_55_P2721117	Arhgef1	Rho guanine nucleotide exchange factor (GEF) 1	-1.32792
65	A_55_P2829185	Gm36086	predicted gene, 36086	-1.3219
66	A_52_P673711	5330439M10Rik	RIKEN cDNA 5330439M10 gene	-1.32161
67	A_52_P435154	Ifi205	interferon activated gene 205	-1.31724
68	A_30_P01025973			-1.31685
69	A_55_P2343704	A230009B12Rik	RIKEN cDNA A230009B12 gene	-1.30884
70	A_55_P2048101			-1.30575
71	A_55_P2032167	Ifi202b	interferon activated gene 202B	-1.30514
72	A_52_P412574	4930451I11Rik	RIKEN cDNA 4930451I11 gene	-1.30506
73	A_51_P404800	Rpe65	retinal pigment epithelium 65	-1.29067
74	A_51_P328089	Crb3	crumbs family member 3	-1.29022
75	A_66_P119200	Gm12069	predicted gene 12069	-1.28881
76	A_66_P131851	Kcnmb1	potassium large conductance calcium-activated channel, subfamily M, beta member 1	-1.2884
77	A_51_P155465	Cuzd1	CUB and zona pellucida-like domains 1	-1.28085
78	A_55_P2082854			-1.27864
79	A_55_P2739505			-1.2778
80	A_55_P2797285	Lrriq3	leucine-rich repeats and IQ motif containing 3	-1.26397
81	A_55_P2005838	Ticrr	TOPBP1-interacting checkpoint and replication regulator	-1.26371
82	A_52_P432570	Chdh	choline dehydrogenase	-1.23901
83	A_55_P2046443	Duoxa1	dual oxidase maturation factor 1	-1.23508
84	A_52_P300981	Apbb1ip	amyloid beta (A4) precursor protein-binding, family B, member 1 interacting protein	-1.22739
85	A_55_P2142733	Drc3	dynein regulatory complex subunit 3	-1.21755
86	A_30_P01033475			-1.21729
87	A_55_P1952206	Nkx3-1	NK-3 transcription factor, locus 1 (Drosophila)	-1.20947
88	A_55_P1984760	Klk1b16	kallikrein 1-related peptidase b16	-1.20402
89	A_55_P1980771	Olfr536	olfactory receptor 536	-1.20059
90	A_66_P138435	4930421P07Rik	RIKEN cDNA 4930421P07 gene	-1.19473
91	A_55_P2108032	Tmem255b	transmembrane protein 255B	-1.19076
92	A_66_P108193	4930540M03Rik	RIKEN cDNA 4930540M03 gene	-1.18808
93	A_66_P109153	1700029J08Rik	RIKEN cDNA 1700029J08 gene	-1.18647
94	A_55_P2564373			-1.18536
95	A_55_P2614900	Il33	interleukin 33	-1.17986
96	A_55_P1965584	Eif4e	eukaryotic translation initiation factor 4E	-1.17983
97	A_55_P2827941			-1.17871
98	A_55_P2034625	Sema6a	sema domain, transmembrane domain (TM), and cytoplasmic domain, (semaphorin) 6A	-1.17859
99	A_51_P387108	4930535E02Rik	RIKEN cDNA 4930535E02 gene	-1.17109
100	A_55_P2740056	Cdhr4	cadherin-related family member 4	-1.1708
101	A_55_P2593649	Pir	pirin	-1.17009
102	A_51_P395084	Gnrhr	gonadotropin releasing hormone receptor	-1.16328
103	A_55_P2720725	Asnsd1	asparagine synthetase domain containing 1	-1.16308
104	A_55_P2713840	Pou1f1	POU domain, class 1, transcription factor 1	-1.14699
105	A_51_P288746	Myo18b	myosin XVIIIb	-1.13662
106	A_52_P1115389	2310041K03Rik	RIKEN cDNA 2310041K03 gene	-1.13539
107	A_51_P230195	A730008H23Rik	RIKEN cDNA A730008H23 gene	-1.1335
108	A_51_P444290	Slamf8	SLAM family member 8	-1.13296
109	A_66_P103575	Gm17501	predicted gene, 17501	-1.13104
110	A_55_P2080095	5730403I07Rik	RIKEN cDNA 5730403I07 gene	-1.13076
111	A_66_P127775	Itgad	integrin, alpha D	-1.13044
112	A_55_P2557836			-1.12924
113	A_51_P436644			-1.12748
114	A_66_P116314	Gm5546	predicted gene 5546	-1.12611
115	A_55_P2064976	4930528A17Rik	RIKEN cDNA 4930528A17 gene	-1.12042
116	A_51_P515120	Hs3st3a1	heparan sulfate (glucosamine) 3-O-sulfotransferase 3A1	-1.11977
117	A_55_P1964960	Il33	interleukin 33	-1.11644
118	A_66_P102467	Casz1	castor zinc finger 1	-1.11423
119	A_55_P2018865	Defa-rs4	defensin, alpha,, related sequence 4	-1.11094
120	A_51_P137293	Samd3	sterile alpha motif domain containing 3	-1.10704
121	A_51_P379385	Abca8a	ATP-binding cassette, sub-family A (ABC1), member 8a	-1.10507
122	A_55_P2719905	Caprin2	caprin family member 2	-1.1029
123	A_55_P1953540			-1.10013
124	A_55_P2149107	BC055324	cDNA sequence BC055324	-1.10007
125	A_55_P1993475	Gm5168	predicted gene 5168	-1.09567
126	A_65_P16578	Atf2	activating transcription factor 2	-1.07904
127	A_66_P136930			-1.07643
128	A_51_P256827	S100a8	S100 calcium binding protein A8 (calgranulin A)	-1.06953
129	A_55_P2549154	Gm26812	predicted gene, 26812	-1.06065
130	A_55_P2728814	Pycrl	pyrroline-5-carboxylate reductase-like	-1.05244
131	A_55_P2527867	Gm32970	predicted gene, 32970	-1.05217
132	A_55_P2172624	Gm1123	predicted gene 1123	-1.05067
133	A_30_P01031444			-1.04697
134	A_55_P2303868	5033421B08Rik	RIKEN cDNA 5033421B08 gene	-1.04187
135	A_66_P113141	Gm9878	predicted gene 9878	-1.03255
136	A_55_P2725285	Gm20852	predicted gene, 20852	-1.02886
137	A_52_P377160	Galnt6	UDP-N-acetyl-alpha-D-galactosamine:polypeptide N-acetylgalactosaminyltransferase 6	-1.0232
138	A_55_P2035326	D5Ertd605e	DNA segment, Chr 5, ERATO Doi 605, expressed	-1.01876
139	A_51_P100852	Fam26f	family with sequence similarity 26, member F	-1.01136
140	A_55_P2037121	Tmem106a	transmembrane protein 106A	-1.00029
141	A_55_P2489774	Yeats2	YEATS domain containing 2	-1.00006

## Sheet: Table S3
Table S3: List of genes whose ablation causes abnormal parental behavior.
Gene(Allele)	Gene product	Type of mutation	Pup survival	Pup retrieval female mice		Nest building	Depression-like behavior	Comment	Reference	DOI or PMID
Adcy3	Adenylate cyclase 3	KO	0	↓	Virgin	↓	-	Anosmia, placentophagia→, Maternal aggression ↓	Wang and Storm. 2010	10.1038/npp.2010.211
CD38	CD 38 antigen	KO	↓（83%）	↓	postpartum female	-	-	Oxytocin ↓, social behavior↓	Jin et al. 2007	10.1038/nature05526
Cin85	Cbl-interacting protein of 85 kDa	KO	↓	↓	postpartum female	↓	-		Sairenji. et al. 2017	10.1073/pnas.1621196114
Creb1	cAMP responsive element binding protein 1	KD	↓	↓	Virgin	↓	-		Jin et al. 2005	10.1016/j.neuroscience.2005.03.017647
Dbh	Dopamine-β-hydroxylase	KO	↓（20%）	↓	Virgin	↓	-		Thomas and Palmiter 1997	10.1016/S0092-8674(00)80446-8
Del(6)1	Sixteen V1r vomeronasal receptors	Chromosomal deletion	→	→	Postpartum		-		Del Punta et al. 2002	10.1038/nature00955.
Dio3	deiodinase type3	KO	↓	↓	postpartum female	↓	-		Stohn. et al. 2017	10.1111/gbb.12400
Eph5	Ephrin-A5	KO	↓	↓	lactating female	↓	-	anxiety ↓, Maternal aggression →	Sheleg. et al. 2016	10.1111/gbb.12319
Esr1	Estrogen receptor α	KO	NA	↓	Postpartum	-	-		Ogawa et al. 1998 a,b	10.1210/endo.139.12.6357
FosB	AP-1 transcription factor FosB	KO	↓	↓	Virgin	↓	-		Brown. et al, 1996; Kuroda et al.2007; Kuroda et al.2008	10.1016/S0092-8674(00)80101-4; 10.1016/j.mcn.2007.05.010; 10.1016/j.brainres.2008.02.100
Foxb1	Winged helix transcription factor Foxb1/Fkh5/ Mf3	KO	↓	ND	-	↓	-		Wehr et al. 1997; Labosky et al. 1997; Kloetzli et al. 2001	PMID:9409663; PMID:9118797; doi: 10.1002/1526-968X(200102)29:2<60::AID-GENE1006>3.0.CO;2-L
Gabra1	GABAA receptor α1 subunit	Knock-in, gain-of-function	↓	ND	-	-	-	hypoactive	Homanics et al. 2004	doi: 10.1111/j.1601-183X.2004.00090.x
Gabra3	GABAA receptor, β3 subunit	KO & conditional KO	↓	ND	mothers fail to nurture offspring	-	-		Homanics et al. 1997; Ferguson et al. 2007	10.1073/pnas.94.8.4143; 10.1186/1471-2202-8-85
Gabrd	GABAA receptor, subunit δ	KO	↓	ND	-	↓	Positive (Forced swim & Sucrose preference test at Postpartum)		Maguire. et al. 2008; Mihalek. et al. 1999	10.1016/j.neuron.2008.06.019; 10.1073/pnas.96.22.12905
Gnal	the olfactory-type guanine nucleotide binding protein, α subunit (Golf)	KO	↓ 25%	ND	-	↓	-	Anosmia, hyperactive	Belliscio et al. 1998	10.1073/pnas.96.22.12905
Gnaq	Heterotrimeric G protein, alpha subunit Q	cKO (Camkcre4 forebrain slectivity)	↓	ND	-	↓	-		Wettschureck et al/ 2004	10.1128/MCB.24.18.8048-8054.2004
Gria2(GluR-BΔHS)	Ionotrophic glutamate receptor AMPA2(α2)	cKO	→	↓	Postpartum	→	-	Postpartum maternal aggression and pup retrieval ↓↓	Shimshek et al. 2006	doi.org/10.1210/me.2005-0262
Grin1 (NR1Q)	Ionotrophic glutamate receptor NMDA1	Targeted point mutation	↓	ND	-	↓	-	increased mortality and impaired maternal behavior	Single et al. 2000	10.1523/JNEUROSCI.20-07-02558.2000
Hp1bp3	heterochromatin protein 1 binding protein 3	KO	↓ 20-30%	↓	postpartum female	↓	Negative (Sucrose preference test)	Small changes in social behavior.Reduced anxiety‐related behavior.	Garfinkel. et al. 2016	10.1111/gbb.12312
Mbd2	Methyl-CpG binding domain protein 2	KO	↓	↓	Virgin	-	-		Hendrich et al. 2001	10.1101/gad.194101.
Mest(Peg1)	MEST(mesoderm-specific transcript)/PEG1		↓	↓	young virgin	↓	-	Placentophagia ↓	Lefebvre et al. 1998	10.1038/2464
Mtap6	Mtap6/STOP, microtubule stabilizing protein	KO	↓	↓	virgin	↓	-	Anxiety-like behavior, abnormal social behavior(severe social withdrawal)	Andrieux et al. 2002	10.1101/gad.223302.
Nmbr	Neuromedin B receptor	KO	↓	↓	Stressed female	↓(Stressed female)	-		Yamada. et al. 2002	10.1016/S0304-3940(02)00771-1
Nos1	Neural nitric oxide synthaze (nNos)	KO	→	→	Postpartum	-	-	Maternal aggression ↓	Stephen et al. 1999	10.1523/JNEUROSCI.19-18-08027.1999
Nr2c2	Nuclear receptor Nr2c2/TR4	KO	↓	ND	-	↓	-	Milk ejection ↓ suspected	Collins et al. 2004	10.1073/pnas.0405700101
Oxt	Oxytocin	KO	0 (deficits in milk ejection)	→〜↓	Virgin	-	-		Gross et al. 1998; Nshimori et al. 1996; Scott Young III et al. 1996; Pedersen et al. 2005	10.1073/pnas.95.20.11875; 10.1073/pnas.93.21.11699; 10.1046/j.1365-2826.1996.05266.x; 10.1111/j.1601-183X.2005.00162.x
Oxtr	Oxytocin receptor	KO	0 (deficits in milk ejection)	↓	Virgin	→	-	deficits in social discrimination and elevated aggressive behavior.	Takayanagi et al. 2005	10.1073/pnas.0505312102
Peg3	Paternally expressed gene PEG3/PW1	KO	↓	↓	Virgin	↓ (8 times longer to build )	-	Milk ejection deficits	Li et al. 1999	10.1126/science.284.5412.330
Pet-1	ETS transcription factor Pet-1/Fev	KO	0	ND	-	↓			Lerch-Haner et al. 2008	10.1038/nn.2176
Pgr	Progesterone receptor	KO	infertility	ND	-	-	-		Schneider et al. 2003	10.1073/pnas.0130100100
Prl	Prolactin	KO	infertility	→	Virgin	-	-		Horseman et al. 1997	10.1093/emboj/16.23.6926
Prlr	Prolactin receptor	KO	0 (deficits in milk production)	↓	Virgin	-	-		Ormandy. et al. 1997; Ormandy et al. 1996; Lucas et al. 1998	10.1023/A:1026395229025; 10.1101/gad.11.2.167; 10.1210/endo.139.10.6243
Pten	Phosphatase, tensin-type, PTEN	Conditional KO (Nes-Cre)	↓	ND	-	↓	-	Social interaction ↓, sensory stimuli exaggerated	Kwon et al. 2006	10.1016/j.neuron.2006.03.023
Slc6a3/Dat1	Dopamine transporter	KO	→ (in DBA or mixed background), ↓ (in C57 background because of milk production defect)	↓	postpartum female (DBA strain)	-	-	Hyperactivity	Spilewoy et al. 2000; Morice et al. 2004	11103882; 10.1111/j.1460-9568.2004.03465.x
Tdag1	T cell death-associated gene 51 (TDAG51/PHLDA1)	KO	↓	↓	postpartum female	↓	↑ (Postpartum)		Yun. et al. 2019	10.1371/journal.pgen.1008214
Tph2	Tryptophan hydroxylase 2	KO	↓	ND	-	→	-	Infanticide ↑, increased aggression	Alenina et al. 2009	10.1073/pnas.0810793106
Trp2	Cation channel in VNO	KO	→	ND	-	-	-	maternal aggression ↓	Leypold. et al. 2002	10.1073/pnas.082127599
ND, not determined

## Sheet: Table S4
Table S4: List of primers used in this study.
No	Oligo Name	Sequence 5’ to 3’	Length
1	Mkk7 flox forward	CTGCCTGTAGCATGCCCGAGCTGTC	25
	Mkk7 flox reverse	AGCTGTCTCATCTGTGCACCTCCCAGC	27
2	Syn1-Cre-forward	CTCAGCGCTGCCTCAGTCT	19
	Syn1-Cre-reverse	GCATCGACCGGTAATGCA	18
3	tdTomato-Wild type Forward	AAGGGAGCTGCAGTGGAGTA	21
	tdTomato-Wild type Reverse	CCGAAAATCTGTGGGAAGTC	21
4	tdTomato-Mutant Reverse	GGCATTAAAGCAGCGTATCC	20
	tdTomato-Mutant Forward	CTGTTCCTGTACGGCATGG	19
5	Creb5 Forward	GTCCAGCTCGGTCATCACTC	20
	Creb5 Reverse	TGCCTCTGTCTGTTGTGGAG	20
6	Cacna2d4 Forward	CATGCCTGTCTTCAGCAAAA	20
	Cacna2d4 Reverse	TCACGTCAGAGCCCACTACA	20
7	Opalin Forward	ACTGAACTTTACACTGCCATCG	22
	Opalin Reverse	GTCTGTGGCTTTGGCACTC	19
8	BDNF Forward	TTACCTTCCTGCATCTGTTGG	21
	BDNF Reverse	GATGGTCATCACTCTTCTCACCT	23
9	Gapdh Forward	TTCACCACCATGGAGAAGGC	20
	Gapdh Reverse	TTCACCACCATGGAGAAGGC	20
10	Akr1c1 Forward	AGATGGCCTGGACAGAAATC	20
	Akr1c1 Reverse	GGAAAGTTAGGGTGAGCCTTAAA	23
11	Enpp6 Forward	GCGATGCTCTCGACTCATTA	20
	Enpp6 Reverse	GAAGGGCCGTAGTGGTGAC	19
12	Klk6 Forward	CCTGTGCTTGGTTCTTGCTA	20
	Klk6 Reverse	TCCATGAACCACCTTCTCCT	20

## Sheet: Table S5
Table S5: Microarray analysis in cKO mouse brains.
Group	Log2Ratio Heatmap	FeatureNum	t-test p.value	t-test FDR (bh q.value)	Log2Ratio	p.value ≦ 0.05 flag	FDR ≦ 0.05 flag	Log2Ratio ≧±1 flag	AR3329_01 ScaleSig (Base-2 Logarithm)	AR3329_02 ScaleSig (Base-2 Logarithm)	AR3329_03 ScaleSig (Base-2 Logarithm)	AR3329_04 ScaleSig (Base-2 Logarithm)	AR3329_05 ScaleSig (Base-2 Logarithm)	AR3329_06 ScaleSig (Base-2 Logarithm)	ProbeID	GeneSymbol	GeneName	Description	Cytoband	RefSeq Accession Link	Genbank Accession Link	UniGeneID Link	EntrezGeneID Link	EnsemblID Link	Genomic Coordinates Link	AR3329_01 ScaleSig	AR3329_01 gSigEval	AR3329_02 ScaleSig	AR3329_02 gSigEval	AR3329_03 ScaleSig	AR3329_03 gSigEval	AR3329_04 ScaleSig	AR3329_04 gSigEval	AR3329_05 ScaleSig	AR3329_05 gSigEval	AR3329_06 ScaleSig	AR3329_06 gSigEval
0		38503	0.00115514	0.162953	-2.86013	1		≦-1	5.96358	6.2885	6.18999	3.64716	2.62554	3.58896	A_51_P262563	Opalin	oligodendrocytic myelin paranodal and inner loop protein	TMM10_MOUSE (Q7M750) Transmembrane protein TMP10, partial (83%) [TC1619760]	mm|19qC3		AK078150	Mm.54119	226115		chr19:41136616-41136557	62.4044	2	78.1677	2	73.0082	2	12.5287	1	6.17117	0	12.0333	1
0		44859	9.1333e-06	0.0446446	-2.76363	1	1	≦-1	9.9771	9.96534	9.91272	7.37811	7.08169	7.10447	A_52_P624415	Opalin	oligodendrocytic myelin paranodal and inner loop protein	Mus musculus oligodendrocytic myelin paranodal and inner loop protein (Opalin), mRNA [NM_153520]	mm|19qC3	NM_153520	NM_153520	Mm.54119	226115	ENSMUST00000087176	chr19:41141030-41138452	1007.87	2	999.696	2	963.885	2	166.354	2	135.457	2	137.612	2
0		2994	0.00230124	0.201428	-2.64853	1		≦-1	5.12481	5.81801	4.5266	2.38787	2.67873	2.45722	A_66_P116152	Gm16233	predicted gene 16233	PREDICTED: Mus musculus predicted gene 16233 (Gm16233), misc_RNA [XR_107562]	mm|3qH2		AK054018	Mm.358802	100504497		chr3:144617693-144617752	34.8915	2	56.415	2	23.0486	2	5.23384	0	6.40293	0	5.49156	0
0		62418	0.00233461	0.202773	-2.41608	1		≦-1	4.20191	5.26536	5.16323	2.31195	2.62879	2.44154	A_52_P290088	Stbd1	starch binding domain 1	starch binding domain 1 [Source:MGI Symbol;Acc:MGI:1261768] [ENSMUST00000200941]	mm|5qE2		AK021293	Mm.21965	52331	ENSMUST00000200941	chr5:93033665-93033724	18.4035	2	38.4619	2	35.8333	2	4.96553	0	6.18506	0	5.43221	0
0		62179	0.0227575	0.36417	-2.16674	1		≦-1	4.06061	5.88313	4.13437	2.39255	2.68855	2.49679	A_66_P114693	Bpifa3	BPI fold containing family A, member 3	Mus musculus BPI fold containing family A, member 3 (Bpifa3), transcript variant 1, mRNA [NM_028528]	mm|2qH1	NM_028528	NM_028528	Mm.71904	73388	ENSMUST00000028984	chr2:153964031-153964090	16.6865	1	59.0197	2	17.5619	2	5.25086	0	6.44667	0	5.64429	0
0		14888	0.000791651	0.148742	-1.98434	1		≦-1	7.13941	7.05001	6.96651	5.03182	4.72136	5.44974	A_66_P138380	C030029H02Rik	RIKEN cDNA C030029H02 gene	Mus musculus RIKEN cDNA C030029H02 gene (C030029H02Rik), long non-coding RNA [NR_102277]	mm|7qF3	NR_102277	NR_102277	Mm.227745	77383		chr7:143510065-143510124	140.986	2	132.515	2	125.063	2	32.7136	2	26.3797	1	43.7054	2
0		22072	0.000218754	0.109603	-1.92811	1		≦-1	4.0374	4.37838	4.36436	2.12716	2.42751	2.44113	A_30_P01027328			lincRNA:chr4:146124275-146149125 reverse strand	mm|4qE1						chr4:146125833-146125774	16.4202	1	20.7981	2	20.597	2	4.36858	0	5.37963	0	5.43069	1
0		62746	0.00357495	0.223267	-1.90494	1		≦-1	3.93111	4.93318	4.23701	2.3132	2.6301	2.44317	A_66_P137902			AGENCOURT_10563016 NIH_MGC_169 Mus musculus cDNA clone IMAGE:6740573 5', mRNA sequence [BU945886]	mm|2qC3		BU945886	Mm.414875			chr2:75779788-75779729	15.254	1	30.5518	2	18.8567	2	4.96983	0	6.1907	0	5.43837	0
0		23868	0.00923618	0.28316	-1.88643	1		≦-1	4.85762	4.73904	4.64508	2.52774	2.4056	3.64912	A_52_P1116212				mm|16qC4		AK043408	Mm.462860			chr16:98250567-98250508	28.9928	2	26.7051	2	25.0213	2	5.76666	1	5.29857	0	12.5457	1
0		28543	0.00237113	0.202896	-1.85903	1		≦-1	4.28349	4.95953	4.13946	2.44833	2.78474	2.57232	A_52_P515620	5033421B08Rik	RIKEN cDNA 5033421B08 gene		mm|12qA1.1		AK050516	Mm.410963	75990		chr12:8568972-8569031	19.4742	1	31.1147	2	17.6239	2	5.45783	0	6.89111	0	5.94764	0
0		3493	0.00677801	0.258961	-1.82519	1		≦-1	4.97731	4.9954	4.34	3.40512	2.99926	2.43276	A_30_P01032106			lincRNA:chr5:4570525-4597875 forward strand	mm|5qA1						chr5:4582871-4582930	31.5008	2	31.898	2	20.2521	2	10.5936	1	7.9959	1	5.39925	1
0		62705	0.00315422	0.214292	-1.81879	1		≦-1	3.86313	4.1137	4.77504	2.28802	2.59746	2.41003	A_55_P1952056	Trp63	transformation related protein 63	transformation related protein 63 [Source:MGI Symbol;Acc:MGI:1330810] [ENSMUST00000115307]	mm|16qB1		AK138305	Mm.20894	22061	ENSMUST00000115307	chr16:25821344-25821403	14.5519	1	17.312	2	27.3798	2	4.88387	0	6.0522	0	5.31486	0
0		59944	0.0051439	0.245656	-1.79057	1		≦-1	4.23619	4.77787	3.94467	2.25792	2.94373	2.38538	A_66_P110890	4930517O19Rik	RIKEN cDNA 4930517O19 gene	Q5LQJ9_SILPO (Q5LQJ9) Lipoprotein, SmpA/OmlA family, partial (12%) [TC1594191]	mm|14qE2.3		AK015818	Mm.437524	75075		chr14:100645414-100645472	18.846	2	27.4337	2	15.398	2	4.78303	0	7.69398	1	5.2248	0
0		55817	0.0061997	0.25545	-1.75664	1		≦-1	3.74791	4.8678	4.49965	2.58011	2.55375	2.71159	A_52_P171166	BC048679	cDNA sequence BC048679	Mus musculus cDNA sequence BC048679 (BC048679), transcript variant 2, mRNA [NM_183143]	mm|7qD3	NM_183143	NM_183143	Mm.99511	210321	ENSMUST00000207871	chr7:88640016-88639210	13.4349	1	29.198	2	22.622	2	5.97985	1	5.87158	0	6.55043	1
0		47503	0.00585959	0.253052	-1.74735	1		≦-1	6.40519	6.73651	6.20343	4.25741	4.60788	5.23778	A_51_P199494	Cacna2d4	calcium channel, voltage-dependent, alpha 2/delta subunit 4	calcium channel, voltage-dependent, alpha 2/delta subunit 4 [Source:MGI Symbol;Acc:MGI:2442632] [ENSMUST00000188239]	mm|6qF1		AK030723	Mm.440773	319734	ENSMUST00000188239	chr6:119251360-119251419	84.7531	2	106.633	2	73.6915	2	19.1253	1	24.3843	1	37.7336	2
0		3907	0.00721599	0.262335	-1.66862	1		≦-1	6.30647	6.14372	6.01062	5.01792	3.91492	4.52213	A_52_P374825	Dusp16	dual specificity phosphatase 16	dual specificity phosphatase 16 [Source:MGI Symbol;Acc:MGI:1917936] [ENSMUST00000149776]	mm|6qG1		AK035652	Mm.491182	70686	ENSMUST00000149776	chr6:134687608-134687549	79.1476	2	70.7041	2	64.473	2	32.4	2	15.0837	1	22.9772	1
0		26514	0.00168441	0.184021	-1.66409	1		≦-1	4.17861	4.08823	4.41302	2.94263	2.47708	2.2679	A_66_P129958	A430048G15Rik	RIKEN cDNA A430048G15 gene	BB202720 RIKEN full-length enriched, 0 day neonate thymus Mus musculus cDNA clone A430048G15 3'. [BB202720]	mm|2qF2		AK040035	Mm.295963	381426		chr2:133279032-133279091	18.1087	2	17.0091	2	21.3036	2	7.6881	1	5.5677	0	4.81623	0
0		58634	0.0238315	0.365765	-1.64301	1		≦-1	5.34401	5.51325	5.80104	3.52241	4.79426	3.41262	A_51_P475545	Ghrhr	growth hormone releasing hormone receptor	Mus musculus growth hormone releasing hormone receptor (Ghrhr), mRNA [NM_001003685]	mm|6qB3	NM_001003685	NM_001003685	Mm.89928	14602	ENSMUST00000203241	chr6:55334145-55334751	40.617	2	45.6725	2	55.7556	2	11.4908	1	27.7471	1	10.6488	1
0		6308	0.0052739	0.247016	-1.62941	1		≦-1	4.00095	4.53126	4.36278	3.15387	2.53604	2.31685	A_55_P2154994	Krtap28-13	keratin associated protein 28-13	Mus musculus keratin associated protein 28-13 (Krtap28-13), mRNA [NM_027778]	mm|1qC5	NM_027778	NM_027778	Mm.389133	71386	ENSMUST00000223536	chr1:83057928-83057987	16.0106	1	23.1231	2	20.5744	2	8.90039	1	5.79993	0	4.98243	0
0		2428	0.0228493	0.364364	-1.61891	1		≦-1	4.84509	4.34194	3.35079	2.35999	2.66353	2.65755	A_52_P515959	Creb5	cAMP responsive element binding protein 5	cAMP responsive element binding protein 5 [Source:MGI Symbol;Acc:MGI:2443973] [ENSMUST00000204245]	mm|6qB3		AK084024	Mm.321138	231991	ENSMUST00000204245	chr6:53561861-53561920	28.7421	2	20.2794	2	10.2021	1	5.13368	0	6.33583	0	6.30962	1
0		19421	0.0134994	0.315299	-1.60198	1		≦-1	4.22561	4.34864	4.61282	2.14403	2.84101	3.3961	A_55_P2328013	Aste1	asteroid homolog 1 (Drosophila)	asteroid homolog 1 (Drosophila) [Source:MGI Symbol;Acc:MGI:1913845] [ENSMUST00000190934]	mm|9qF1		AK035916	Mm.482480	66595	ENSMUST00000190934	chr9:105313534-105313593	18.7084	2	20.3738	2	24.4679	2	4.41996	0	7.16519	1	10.5276	1
0		14883	0.00883389	0.280458	-1.59515	1		≦-1	6.98448	6.98763	6.91411	5.83545	4.72157	5.54376	A_55_P2731981	Creb5	cAMP responsive element binding protein 5	BC059400 cAMP responsive element binding protein 5, isoform delta {Homo sapiens} (exp=-1; wgp=0; cg=0), partial (55%) [TC1620060]	mm|6qB3		AK052230	Mm.321138	231991		chr6:53632240-53632299	126.631	2	126.907	2	120.602	2	57.1012	2	26.3837	1	46.6486	2
0		416	0.00260059	0.20568	-1.58222	1		≦-1	4.08184	4.56118	4.35184	2.66601	3.1151	2.46707	A_30_P01029721			lincRNA:chr9:34195675-34196336 reverse strand	mm|9qA4						chr9:34195899-34195840	16.9338	1	23.6077	2	20.4191	2	6.34673	1	8.66442	1	5.52921	1
0		13190	0.0156215	0.328958	-1.5691	1		≦-1	4.45872	4.2508	4.13904	2.2	2.49253	3.44872	A_55_P2733872	Itgad	integrin, alpha D	Mus musculus integrin, alpha D (Itgad), mRNA [NM_001029872]	mm|7qF3	NM_001029872	NM_001029872	Mm.334257	381924	ENSMUST00000106237	chr7:135348577-135348636	21.9892	2	19.0379	2	17.6188	2	4.5948	0	5.62764	0	10.9187	1
0		45488	0.0191629	0.344077	-1.5689	1		≦-1	4.46977	4.23467	3.14336	2.40995	2.46932	2.26182	A_55_P1980556	Gm4316	predicted gene 4316	PREDICTED: Mus musculus predicted gene 4316 (Gm4316), misc_RNA [XR_001778708]	mm|8qE1	XR_001778708	XR_001778708	Mm.20388	100043251		chr8:125702094-125702153	22.1582	2	18.8262	2	8.83579	1	5.31454	1	5.53784	0	4.79595	0
0		3350	0.0188179	0.344077	-1.55011	1		≦-1	3.75009	4.28446	4.53189	2.26661	3.3055	2.344	A_51_P367901	Strc	stereocilin	Mus musculus stereocilin (Strc), mRNA [NM_080459]	mm|2qE5	NM_080459	NM_080459	Mm.467475	140476	ENSMUST00000038389	chr2:121190852-121190793	13.4552	1	19.4872	2	23.1332	2	4.8119	0	9.88677	1	5.07707	0
0		17768	0.000408057	0.116328	-1.54579	1		≦-1	4.24604	3.91406	3.89097	2.59019	2.51521	2.3083	A_52_P675556	Ghrl	ghrelin	Mus musculus ghrelin (Ghrl), transcript variant 1, mRNA [NM_021488]	mm|6qE3	NM_021488	NM_021488	Mm.379095	58991	ENSMUST00000203588	chr6:113667090-113666248	18.9751	2	15.0748	1	14.8354	2	6.02176	1	5.71682	0	4.953	0
0		41172	0.0013085	0.169495	-1.52863	1		≦-1	4.52699	4.64188	4.67207	3.37394	2.73957	3.14155	A_66_P133752	Gm13201	predicted gene 13201	PREDICTED: Mus musculus predicted gene 13201 (Gm13201), transcript variant X4, mRNA [XM_006539350]	mm|4qE2	XM_006539350	XM_006539350	Mm.411628	102634746		chr4:147447207-147447148	23.0547	2	24.9658	2	25.4938	2	10.3671	1	6.67873	0	8.82469	1
0		55284	0.0200218	0.34963	-1.52468	1		≦-1	4.40297	3.98928	5.09192	3.05595	3.35284	2.50133	A_55_P2732356				mm|12qA2		AK076790				chr12:31595886-31595945	21.1556	2	15.8816	1	34.1052	2	8.31634	1	10.2166	1	5.66208	0
0		3783	0.00621794	0.25545	-1.51953	1		≦-1	5.40256	5.0801	4.92682	4.09781	3.50759	3.24551	A_52_P161297	Tcea3	transcription elongation factor A (SII), 3	Mus musculus transcription elongation factor A (SII), 3 (Tcea3), mRNA [NM_011542]	mm|4qD3	NM_011542	NM_011542	Mm.112	21401	ENSMUST00000143942	chr4:135810420-135810479	42.2991	2	33.827	2	30.4174	2	17.1223	1	11.3734	1	9.48408	1
0		2057	0.0153199	0.326796	-1.50605	1		≦-1	4.76589	4.5994	4.65382	3.87302	2.99082	2.63712	A_55_P2731596	C230072F16Rik	RIKEN cDNA C230072F16 gene	Mus musculus RIKEN cDNA C230072F16 gene (C230072F16Rik), transcript variant 2, long non-coding RNA [NR_131128]	mm|17qE3	NR_131128	NR_131128	Mm.474182	320784		chr17:81322877-81322936	27.2067	2	24.2413	2	25.1732	2	14.6519	1	7.94924	1	6.22088	1
0		14928	0.00138814	0.172429	-1.50099	1		≦-1	6.05965	6.6718	6.52459	4.97126	4.82743	4.95438	A_55_P2730153	C030029H02Rik	RIKEN cDNA C030029H02 gene		mm|7qF3		AK038554	Mm.227745	77383		chr7:143473745-143473804	66.7017	2	101.955	2	92.0659	2	31.3688	2	28.3924	1	31.0039	2
0		27693	0.0326606	0.401361	-1.49571	1		≦-1	4.3981	4.90355	4.07448	2.37839	2.7848	3.72579	A_52_P142827	Slc38a11	solute carrier family 38, member 11	solute carrier family 38, member 11 [Source:MGI Symbol;Acc:MGI:2443383] [ENSMUST00000145583]	mm|2qC1.3		AK041015	Mm.227703	320106	ENSMUST00000145583	chr2:65191284-65191225	21.0843	2	29.9306	2	16.8477	2	5.19958	0	6.89141	1	13.2304	1
0		4939	0.0169078	0.336689	-1.482	1		≦-1	4.56527	4.34575	4.52595	2.49343	2.77995	3.71758	A_52_P1068216				mm|11qA2		AK051522	Mm.420373			chr11:16661795-16661854	23.6747	2	20.3329	2	23.0381	2	5.63116	0	6.8683	0	13.1554	1
0		62333	0.00359062	0.223267	-1.4805	1		≦-1	5.78979	6.08841	5.35471	4.4358	4.04849	4.30713	A_55_P2073552	A930003A15Rik	RIKEN cDNA A930003A15 gene	Mus musculus RIKEN cDNA A930003A15 gene (A930003A15Rik), transcript variant 1, long non-coding RNA [NR_015488]	mm|16qA3	NR_015488	NR_015488	Mm.35159	68162	ENSMUST00000100083	chr16:19876722-19876663	55.3223	2	68.0446	2	40.9192	2	21.6425	1	16.5469	1	19.7959	1
0		60228	0.0205547	0.351176	-1.47637	1		≦-1	4.9304	4.12137	5.16638	3.71894	2.90319	3.16692	A_55_P2055112	Prss44	protease, serine 44	protease, serine 44 [Source:MGI Symbol;Acc:MGI:1920586] [ENSMUST00000141089]	mm|9qF3		AB047758	Mm.200587	73336	ENSMUST00000141089	chr9:110726838-110726897	30.4928	2	17.4043	1	35.9116	2	13.1678	1	7.48078	1	8.98126	1
0		62682	0.0394456	0.420708	-1.46811	1		≦-1	4.54676	3.81307	5.02661	2.65559	2.66031	3.66621	A_66_P131494	LOC668306	uncharacterized LOC668306	H3127H05-5 NIA Mouse 15K cDNA Clone Set Mus musculus cDNA clone H3127H05 5', mRNA sequence [BG086570]	mm|14qD1		BG086570	Mm.399053	668306		chr14:64472956-64472897	23.3729	2	14.0555	1	32.5958	2	6.30103	1	6.32169	0	12.6952	1
0		56810	0.0344535	0.404377	-1.46495	1		≦-1	3.36259	4.42268	4.54556	2.22938	2.54462	3.16198	A_66_P140611			BB280504 RIKEN full-length enriched, adult retina Mus musculus cDNA clone A930026N12 3'. [BB280504]	mm|18qA2		AK080734	Mm.404846			chr18:26155278-26155219	10.2858	1	21.4467	2	23.3534	2	4.68933	0	5.83456	0	8.95058	1
0		61069	0.0191509	0.344077	-1.45707	1		≦-1	6.05385	6.01664	7.15864	4.82317	5.10768	4.92707	A_55_P2053923	Rab17	RAB17, member RAS oncogene family	Mus musculus RAB17, member RAS oncogene family (Rab17), transcript variant 1, mRNA [NM_008998]	mm|1qD	NM_008998	NM_008998	Mm.279780	19329	ENSMUST00000131428	chr1:92854959-92854900	66.434	2	64.7425	2	142.878	2	28.3086	2	34.4798	2	30.4227	2
0		36629	0.026143	0.378848	-1.43576	1		≦-1	4.48629	4.48969	4.05704	2.39077	3.67511	2.65985	A_51_P463003	Tslp	thymic stromal lymphopoietin	Mus musculus thymic stromal lymphopoietin (Tslp), transcript variant 1, mRNA [NM_021367]	mm|18qB1	NM_021367	NM_021367	Mm.143716	53603	ENSMUST00000025237	chr18:32978885-32978944	22.4134	2	22.4664	2	16.6453	2	5.24436	1	12.7738	1	6.3197	1
0		27644	0.00672011	0.258961	-1.43159	1		≦-1	4.43694	5.25116	4.89824	3.25751	3.7224	3.31165	A_30_P01024836			lincRNA:chrX:123295327-123300036 forward strand	mm|XqE3						chrX:123299977-123300036	21.6597	2	38.0852	2	29.8206	2	9.56329	1	13.1994	1	9.92904	1
0		5445	0.0120606	0.305599	-1.42916	1		≦-1	4.4455	3.74757	4.25837	2.43447	3.22543	2.50407	A_51_P475138	Duox1	dual oxidase 1	Mus musculus dual oxidase 1 (Duox1), mRNA [NM_001099297]	mm|2qE5	NM_001099297	NM_001099297	Mm.108582	99439	ENSMUST00000099461	chr2:122173491-122173550	21.7887	2	13.4317	1	19.1381	2	5.40566	0	9.35302	1	5.67283	0
0		48953	0.0410059	0.426191	-1.42709	1		≦-1	3.48958	4.25909	4.71478	2.34209	2.47708	3.36302	A_66_P100736	Gm15698	transcription elongation factor B (SIII), polypeptide 2 pseudogene	Mus musculus predicted gene 15698 (Gm15698), non-coding RNA [NR_003564]	mm|11qC	NR_003564	NR_003564	Mm.347543	217066	ENSMUST00000061938	chr11:88826102-88826043	11.2323	1	19.1476	2	26.2597	2	5.07036	1	5.56768	0	10.289	1
0		25907	0.00292472	0.214292	-1.41914	1		≦-1	5.88898	5.33344	5.45932	4.24356	4.31679	3.86398	A_51_P478569	Adamtsl1	ADAMTS-like 1	Mus musculus ADAMTS-like 1 (Adamtsl1), mRNA [NM_029967]	mm|4qC4	NM_029967	NM_029967	Mm.331690	77739	ENSMUST00000107178	chr4:86073485-86073544	59.2597	2	40.3205	2	43.9967	2	18.9426	1	19.9289	1	14.5604	1
0		62105	0.0397331	0.421403	-1.4189	1		≦-1	4.61448	3.05407	4.16061	2.37871	2.68982	2.50393	A_51_P338083			olfactory receptor 1343, pseudogene 1 [Source:MGI Symbol;Acc:MGI:3031177] [ENSMUST00000117414]	mm|4qD2.1					ENSMUST00000117414	chr4:118345307-118345248	24.4961	2	8.30552	1	17.8841	2	5.20072	0	6.45232	0	5.67227	0
0		20694	0.0109137	0.298439	-1.41528	1		≦-1	4.3178	4.64382	3.61384	2.71467	2.67256	2.94239	A_55_P2049466			predicted gene, 21094 [Source:MGI Symbol;Acc:MGI:5434449] [ENSMUST00000177842]		XM_017318697	XM_017318697	Mm.444804		ENSMUST00000177842	chrY_random:11759896-11759955	19.9429	2	24.9993	2	12.2426	1	6.56443	1	6.37561	0	7.68685	1
0		56717	0.0154952	0.327734	-1.40657	1		≦-1	5.17195	5.96985	5.04205	3.86612	4.363	3.73503	A_55_P2050169	Vmn1r197	vomeronasal 1 receptor 197	Mus musculus vomeronasal 1 receptor 197 (Vmn1r197), mRNA [NM_134244]	mm|13qA3.1	NM_134244	NM_134244	Mm.378582	171278	ENSMUST00000091734	chr13:22420557-22420616	36.0505	2	62.6763	2	32.9464	2	14.582	1	20.5775	1	13.3154	1
0		62217	0.0426273	0.430442	-1.40157	1		≦-1	4.62921	4.07639	4.31922	3.83355	2.5874	2.39915	A_66_P110461	BC018473	cDNA sequence BC018473	Mus musculus cDNA sequence BC018473 (BC018473), long non-coding RNA [NR_003364]	mm|11qE2	NR_003364	NR_003364	Mm.100084	193217		chr11:116616760-116616819	24.7474	2	16.87	1	19.9625	2	14.2565	1	6.01014	0	5.27492	0
0		18436	0.0441134	0.435014	-1.40061	1		≦-1	4.17785	3.61476	4.31331	2.15612	3.49906	2.24891	A_30_P01030105			lincRNA:chr16:64765397-64765884 forward strand	mm|16qC1.3						chr16:64765661-64765720	18.0991	2	12.2505	1	19.8809	2	4.45714	0	11.3064	1	4.75323	0
0		9429	1.05059e-05	0.0446446	-1.39494	1	1	≦-1	7.97733	8.08819	8.10811	6.7173	6.6598	6.61173	A_52_P657360	Tnni1	troponin I, skeletal, slow 1	Mus musculus troponin I, skeletal, slow 1 (Tnni1), transcript variant 1, mRNA [NM_021467]	mm|1qE4	NM_021467	NM_021467	Mm.44379	21952	ENSMUST00000139986	chr1:137705328-137706203	252.009	2	272.137	2	275.921	2	105.222	2	101.111	2	97.7981	2
0		22258	0.0229444	0.364364	-1.39167	1		≦-1	3.50501	4.25732	4.44446	3.18405	2.5274	2.32032	A_52_P112159	Kl	klotho	klotho [Source:MGI Symbol;Acc:MGI:1101771] [ENSMUST00000202096]	mm|5qG3		AB010088	Mm.6500	16591	ENSMUST00000202096	chr5:151789486-151789545	11.353	1	19.1242	2	21.7728	2	9.08853	1	5.76533	0	4.99442	0
0		62093	0.00390725	0.226787	-1.38951	1		≦-1	4.32822	4.15076	3.69409	2.91489	2.63853	2.45114	A_55_P1972668	Smok2b	sperm motility kinase 2B	Mus musculus sperm motility kinase 2B (Smok2b), mRNA [NM_001167913]	mm|17qA1	NM_001167913	NM_001167913	Mm.432086	236574	ENSMUST00000059824	chr17:13429187-13429246	20.0875	2	17.7625	2	12.943	1	7.54172	1	6.22696	0	5.46849	0
0		55673	0.029482	0.391447	-1.38223	1		≦-1	4.89528	5.46892	4.88583	4.4157	3.50716	3.18047	A_55_P2037862						AK154753				chrY_random:45606535-45606594	29.7595	2	44.2902	2	29.5652	2	21.3431	1	11.37	1	9.06603	1
0		30341	0.000526	0.125411	-1.37531	1		≦-1	7.22566	7.26529	7.2655	5.76095	5.72445	6.14511	A_55_P2743927	Adamtsl1	ADAMTS-like 1	ADAMTS-like 1 [Source:MGI Symbol;Acc:MGI:1924989] [ENSMUST00000120678]	mm|4qC4		BC139367	Mm.331690	77739	ENSMUST00000120678	chr4:85845314-85845373	149.672	2	153.84	2	153.863	2	54.2273	2	52.8728	2	70.7723	2
0		9409	0.0475156	0.444067	-1.36858	1		≦-1	5.33891	4.57472	4.8338	4.38997	3.26607	2.98566	A_51_P154867	Pllp	plasma membrane proteolipid		mm|8qC5		AK028337	Mm.279977	67801		chr8:97203274-97203333	40.4737	2	23.8301	2	28.5179	2	20.9658	1	9.62023	1	7.92086	1
0		58458	0.000889563	0.150024	-1.3655	1		≦-1	3.69457	4.13354	3.81397	2.63112	2.55414	2.36032	A_30_P01020911			lincRNA:chr6:128397450-128398394 forward strand	mm|6qF3						chr6:128397798-128397857	12.9473	1	17.5517	2	14.0644	2	6.19507	1	5.87319	0	5.13483	0
0		43583	0.0189983	0.344077	-1.36244	1		≦-1	4.37009	4.51608	3.5031	2.94351	2.92664	2.4318	A_55_P2022175	Sly	Sycp3 like Y-linked	Mus musculus Sycp3 like Y-linked (Sly), mRNA [NM_201530]		NM_201530	NM_201530	Mm.304354	382301	ENSMUST00000177842	chrY_random:30932502-30932561	20.6789	2	22.881	2	11.3381	1	7.69278	1	7.60335	1	5.39566	0
0		9204	0.0244004	0.367905	-1.34844	1		≦-1	4.46688	3.8897	4.54164	2.4957	2.78242	3.57476	A_51_P245558	Scnn1g	sodium channel, nonvoltage-gated 1 gamma	Mus musculus sodium channel, nonvoltage-gated 1 gamma (Scnn1g), mRNA [NM_011326]	mm|7qF2	NM_011326	NM_011326	Mm.35247	20278	ENSMUST00000000221	chr7:128911434-128911493	22.1139	2	14.8223	1	23.29	2	5.64004	0	6.88004	0	11.9154	1
0		56005	0.0021118	0.192178	-1.34475	1		≦-1	3.75354	4.23173	3.8283	2.41866	2.54055	2.82012	A_52_P558558			Q99LK4_MOUSE (Q99LK4) Gpr137b protein, partial (24%) [TC1606739]	mm|13qA1		AK044196				chr13:12713636-12713695	13.4874	1	18.7879	2	14.2047	2	5.34675	1	5.8181	0	7.06221	1
0		9916	0.00392107	0.226985	-1.33975	1		≦-1	4.01291	4.45666	4.13545	3.09453	2.50627	2.98498	A_51_P286496	Il2rb	interleukin 2 receptor, beta chain	Mus musculus interleukin 2 receptor, beta chain (Il2rb), mRNA [NM_008368]	mm|15qE1	NM_008368	NM_008368	Mm.35287	16185	ENSMUST00000089398	chr15:78311168-78311109	16.1439	1	21.9578	2	17.575	2	8.54174	1	5.68148	0	7.91712	1
0		19843	0.00491421	0.243098	-1.33769	1		≦-1	5.14978	5.09973	4.45282	3.48156	3.72043	3.48727	A_52_P139788	Adamtsl1	ADAMTS-like 1	ADAMTS-like 1 [Source:MGI Symbol;Acc:MGI:1924989] [ENSMUST00000120678]	mm|4qC4		AK020115	Mm.331690	77739	ENSMUST00000120678	chr4:85845401-85845460	35.5007	2	34.2903	2	21.8994	2	11.17	1	13.1814	1	11.2143	1
0		62801	0.0223688	0.361881	-1.33589	1		≦-1	4.2717	4.54028	5.44959	3.22768	3.53465	3.49157	A_51_P251008	Epg5	ectopic P-granules autophagy protein 5 homolog (C. elegans)	Q80TA9_MOUSE (Q80TA9) MKIAA1632 protein (Fragment), partial (31%) [TC1613018]	mm|18qE3		AK028969	Mm.491179	100502841		chr18:78188249-78188308	19.3157	1	23.2681	2	43.7007	2	9.36758	1	11.5887	1	11.2478	1
0		62090	0.0273687	0.383022	-1.33122	1		≦-1	5.02058	5.79991	5.56493	4.36576	3.5035	4.5225	A_30_P01018995			lincRNA:chr18:77968421-77972209 reverse strand	mm|18qE3						chr18:77968971-77968912	32.4596	2	55.7119	2	47.3382	2	20.6169	1	11.3412	1	22.983	1
0		29038	0.030756	0.39568	-1.32792	1		≦-1	6.06032	6.06013	5.84395	4.97098	3.86736	5.14229	A_55_P2721117	Arhgef1	Rho guanine nucleotide exchange factor (GEF) 1	Rho guanine nucleotide exchange factor (GEF) 1 [Source:MGI Symbol;Acc:MGI:1353510] [ENSMUST00000129383]	mm|7qA3	XM_006539565	XM_006539565		16801	ENSMUST00000129383	chr7:25689143-25689202	66.7328	2	66.7237	2	57.4385	2	31.3627	2	14.5946	1	35.317	2
0		29325	0.0334202	0.403313	-1.3219	1		≦-1	4.58434	4.56729	4.56518	3.09036	2.62475	4.03601	A_55_P2829185	Gm36086	predicted gene, 36086	PREDICTED: Mus musculus predicted gene, 36086 (Gm36086), ncRNA [XR_389809]	mm|5qB1	XR_389809	XR_389809	Mm.415288	102639878		chr5:29714156-29714097	23.9896	2	23.7078	2	23.6732	2	8.5171	1	6.16776	0	16.4044	1
0		57247	0.00822707	0.272826	-1.32161	1		≦-1	4.05885	4.72894	4.43811	3.34045	2.71541	3.2052	A_52_P673711	5330439M10Rik	RIKEN cDNA 5330439M10 gene	BY717051 RIKEN full-length enriched, adult male pituitary gland Mus musculus cDNA clone 5330439M10 5'. [BY717051]	mm|10qD2		AK019940	Mm.464242	78237		chr10:117549623-117549682	16.6661	1	26.5187	2	21.6773	2	10.1292	1	6.56779	0	9.2228	1
0		41816	0.00497331	0.243098	-1.31724	1		≦-1	4.79472	4.21383	4.50534	3.4798	3.17219	2.9102	A_52_P435154	Ifi205	interferon activated gene 205	Mus musculus interferon activated gene 205 (Ifi205), mRNA [NM_172648]	mm|1qH3	NM_172648	NM_172648	Mm.425061	226695	ENSMUST00000059226	chr1:175956806-175956747	27.7558	2	18.5563	1	22.7114	2	11.1564	1	9.01416	1	7.51721	1
0		59095	0.0320387	0.39997	-1.31685	1		≦-1	4.44292	4.20568	4.43627	3.84215	2.58147	2.7107	A_30_P01025973			lincRNA:chr1:77819988-77820546 forward strand	mm|1qC4						chr1:77820157-77820216	21.7497	2	18.4517	2	21.6497	2	14.3418	1	5.98551	0	6.5464	1
0		38608	0.0100931	0.29175	-1.30884	1		≦-1	5.35484	5.59155	5.51953	4.42711	3.62819	4.4841	A_55_P2343704	A230009B12Rik	RIKEN cDNA A230009B12 gene	Mus musculus RIKEN cDNA A230009B12 gene (A230009B12Rik), transcript variant 3, long non-coding RNA [NR_077237]	mm|17qA1	NR_077237	NR_077237	Mm.491529	319750		chr17:10685813-10685872	40.923	2	48.2196	2	45.8717	2	21.5126	2	12.365	1	22.3795	1
0		45435	0.0159705	0.33103	-1.30575	1		≦-1	4.95915	4.40747	4.06804	3.5644	2.99385	2.95918	A_55_P2048101			predicted pseudogene 6762 [Source:MGI Symbol;Acc:MGI:3643568] [ENSMUST00000121769]	mm|9qA4					ENSMUST00000121769	chr9:35381823-35381764	31.1067	2	21.2218	2	16.7727	2	11.8302	1	7.96597	1	7.77681	1
0		38893	0.0487665	0.447146	-1.30514	1		≦-1	4.65593	4.8229	4.484	3.2004	2.64499	4.20201	A_55_P2032167	Ifi202b	interferon activated gene 202B	Mus musculus interferon activated gene 202B (Ifi202b), transcript variant 1, mRNA [NM_008327]	mm|1qH3	NM_008327	NM_008327	Mm.218770	26388	ENSMUST00000000266	chr1:175892848-175892789	25.2101	2	28.3033	2	22.3778	2	9.19216	1	6.2549	0	18.4048	1
0		14996	0.00273254	0.209703	-1.30506	1		≦-1	4.19418	3.76785	4.03718	2.56548	3.0008	2.51775	A_52_P412574	4930451I11Rik	RIKEN cDNA 4930451I11 gene	Mus musculus RIKEN cDNA 4930451I11 gene (4930451I11Rik), mRNA [NM_183131]	mm|7qF3	NM_183131	NM_183131	Mm.107753	78118	ENSMUST00000205320	chr7:133974487-133974428	18.3051	2	13.6218	1	16.4177	2	5.91951	1	8.00441	1	5.72689	1
0		12914	0.0115414	0.302338	-1.29067	1		≦-1	4.3095	3.81876	3.89984	3.20353	2.57971	2.37284	A_51_P404800	Rpe65	retinal pigment epithelium 65	Mus musculus retinal pigment epithelium 65 (Rpe65), mRNA [NM_029987]	mm|3qH4	NM_029987	NM_029987	Mm.131708	19892	ENSMUST00000029824	chr3:159277698-159277757	19.8284	2	14.1111	1	14.9269	2	9.21209	1	5.9782	0	5.17961	0
0		19815	0.038771	0.417703	-1.29022	1		≦-1	4.30123	4.39511	4.05853	2.35664	2.7745	3.75306	A_51_P328089	Crb3	crumbs family member 3	Mus musculus crumbs family member 3 (Crb3), transcript variant 1, mRNA [NM_177638]	mm|17qD	NM_177638	NM_177638	Mm.391027	224912	ENSMUST00000071826	chr17:57205264-57205323	19.7151	2	21.0407	2	16.6624	2	5.12175	0	6.84239	1	13.4829	1
0		2454	0.0483371	0.44613	-1.28881	1		≦-1	4.52553	4.15193	4.743	2.44287	3.19614	3.91501	A_66_P119200	Gm12069	predicted gene 12069	PREDICTED: Mus musculus predicted gene 12069 (Gm12069), ncRNA [XR_381116]	mm|11qA3.2	XR_381116	XR_381116	Mm.415514	102637005		chr11:25222720-25222779	23.0314	2	17.7769	1	26.7784	2	5.43722	1	9.16505	1	15.0846	1
0		20064	0.0106671	0.2974	-1.2884	1		≦-1	4.65316	4.45507	4.37437	3.28847	2.69738	3.63154	A_66_P131851	Kcnmb1	potassium large conductance calcium-activated channel, subfamily M, beta member 1	Mus musculus potassium large conductance calcium-activated channel, subfamily M, beta member 1 (Kcnmb1), mRNA [NM_031169]	mm|11qA4	NM_031169	NM_031169	Mm.6206	16533	ENSMUST00000020362	chr11:33870457-33870516	25.1617	2	21.9335	2	20.7403	2	9.77072	1	6.48625	1	12.3938	1
0		50381	0.0418557	0.428829	-1.28085	1		≦-1	4.82571	5.23398	4.26237	4.10943	2.98092	3.38916	A_51_P155465	Cuzd1	CUB and zona pellucida-like domains 1	Mus musculus CUB and zona pellucida-like domains 1 (Cuzd1), mRNA [NM_008411]	mm|7qF3	NM_008411	NM_008411	Mm.142717	16433	ENSMUST00000046611	chr7:138453270-138453211	28.3584	2	37.6344	2	19.1912	2	17.2609	1	7.89489	1	10.477	1
0		44582	0.0347572	0.40511	-1.27864	1		≦-1	3.79586	4.77862	4.63883	2.59245	3.36801	3.41695	A_55_P2082854				mm|13qD2.2		AK043382				chr13:113004790-113004849	13.8889	1	27.4478	2	24.9131	2	6.03124	1	10.3245	1	10.6808	1
0		12217	0.0245897	0.369131	-1.2778	1		≦-1	4.17205	4.54357	4.40567	3.12579	2.48037	3.68173	A_55_P2739505			GB			AK181788					18.0265	2	23.3212	2	21.1952	2	8.72884	1	5.58041	0	12.8325	1
0		62873	0.0418611	0.428829	-1.26397	1		≦-1	4.25697	4.05403	4.79239	2.48374	3.7543	3.07343	A_55_P2797285	Lrriq3	leucine-rich repeats and IQ motif containing 3	Mus musculus leucine-rich repeats and IQ motif containing 3 (Lrriq3), mRNA [NM_028938]	mm|3qH4	NM_028938	NM_028938	Mm.195711	74435	ENSMUST00000029833	chr3:154856998-154857057	19.1195	2	16.6106	1	27.711	2	5.59347	1	13.4945	1	8.41774	1
0		21329	0.00102559	0.157082	-1.26371	1		≦-1	4.40203	4.33458	4.0476	3.04957	2.80431	3.13922	A_55_P2005838	Ticrr	TOPBP1-interacting checkpoint and replication regulator	Mus musculus TOPBP1-interacting checkpoint and replication regulator (Ticrr), mRNA [NM_029835]	mm|7qD3	NM_029835	NM_029835	Mm.28132	77011	ENSMUST00000035977	chr7:86842944-86843003	21.1419	2	20.1761	1	16.5367	2	8.27963	1	6.98523	0	8.81045	1
0		49924	0.0387177	0.417555	-1.23901	1		≦-1	4.34878	4.07547	3.3225	3.2056	2.50531	2.3188	A_52_P432570	Chdh	choline dehydrogenase	Mus musculus choline dehydrogenase (Chdh), transcript variant 2, mRNA [NM_175343]	mm|14qB	NM_175343	NM_175343	Mm.259916	218865	ENSMUST00000118917	chr14:30851055-30851114	20.3757	2	16.8593	2	10.0039	1	9.22531	1	5.67771	1	4.98918	1
0		62745	0.0359166	0.408696	-1.23508	1		≦-1	3.41779	4.52959	4.16161	2.74777	3.21605	2.43992	A_55_P2046443	Duoxa1	dual oxidase maturation factor 1	Mus musculus dual oxidase maturation factor 1 (Duoxa1), mRNA [NM_001305262]	mm|2qE5	NM_001305262	NM_001305262	Mm.247121	213696	ENSMUST00000155561	chr2:122129395-122129336	10.687	1	23.0963	2	17.8965	2	6.71676	1	9.2924	1	5.42611	0
0		5475	0.0321416	0.400154	-1.22739	1		≦-1	5.33961	5.20583	4.75968	3.63067	3.45031	4.54197	A_52_P300981	Apbb1ip	amyloid beta (A4) precursor protein-binding, family B, member 1 interacting protein	amyloid beta (A4) precursor protein-binding, family B, member 1 interacting protein [Source:MGI Symbol;Acc:MGI:1861354] [ENSMUST00000148315]	mm|2qA3		AK042467		54519	ENSMUST00000148315	chr2:22711504-22711563	40.4933	2	36.9073	2	27.0899	2	12.3862	1	10.9307	1	23.2953	1
0		20535	0.0430089	0.431316	-1.21755	1		≦-1	4.20426	4.42672	4.43255	2.33067	3.66311	3.41711	A_55_P2142733	Drc3	dynein regulatory complex subunit 3	dynein regulatory complex subunit 3 [Source:MGI Symbol;Acc:MGI:1921915] [ENSMUST00000070805]	mm|11qB2		AK047468	Mm.133570	74665	ENSMUST00000070805	chr11:60185428-60185487	18.4335	1	21.5068	2	21.5939	2	5.0304	0	12.6679	1	10.682	1
0		3284	0.0194646	0.345043	-1.21729	1		≦-1	4.12741	4.86576	4.41592	3.55347	2.77789	3.42585	A_30_P01033475			lincRNA:chr4:128727331-128735227 reverse strand	mm|4qD2.2						chr4:128727391-128727332	17.4773	1	29.1569	2	21.3465	2	11.7409	1	6.8585	0	10.7469	1
0		41385	0.0158432	0.330908	-1.20947	1		≦-1	5.49453	5.4785	5.64505	4.76547	3.76482	4.45937	A_55_P1952206	Nkx3-1	NK-3 transcription factor, locus 1 (Drosophila)	Mus musculus NK-3 transcription factor, locus 1 (Drosophila) (Nkx3-1), mRNA [NM_010921]	mm|14qD2	NM_010921	NM_010921	Mm.3520	18095	ENSMUST00000022646	chr14:69812604-69812663	45.0836	2	44.5854	2	50.0415	2	27.1987	2	13.5933	1	21.999	1
0		49555	0.0299221	0.393102	-1.20402	1		≦-1	4.25821	4.26497	4.3152	2.34754	3.46957	3.40922	A_55_P1984760	Klk1b16	kallikrein 1-related peptidase b16	Mus musculus kallikrein 1-related peptidase b16 (Klk1b16), mRNA [NM_008454]	mm|7qB4	NM_008454	NM_008454	Mm.440887	16615	ENSMUST00000005933	chr7:51396915-51396974	19.136	2	19.2258	2	19.907	2	5.08955	0	11.0776	1	10.6237	1
0		3682	0.00743232	0.264149	-1.20059	1		≦-1	4.57199	4.38795	4.21328	2.88092	3.60634	3.08418	A_55_P1980771	Olfr536	olfactory receptor 536	Mus musculus olfactory receptor 536 (Olfr536), mRNA [NM_146520]	mm|7qF4	NM_146520	NM_146520	Mm.261779	258513	ENSMUST00000064392	chr7:147686814-147686755	23.7852	2	20.9365	2	18.5492	2	7.36617	1	12.1792	1	8.4807	1
0		18770	0.0285109	0.387041	-1.19473	1		≦-1	5.7062	6.26368	5.58131	5.18405	4.19229	4.59065	A_66_P138435	4930421P07Rik	RIKEN cDNA 4930421P07 gene	PREDICTED: Mus musculus RIKEN cDNA 4930421P07 gene (4930421P07Rik), misc_RNA [XR_376915]	mm|5qB3	XR_376915	XR_376915		195712		chr5:38966493-38966434	52.2081	2	76.8346	2	47.8786	2	36.3542	2	18.2812	1	24.0949	2
0		60524	0.000157616	0.105766	-1.19076	1		≦-1	7.74198	7.61172	7.70405	6.44131	6.64665	6.39752	A_55_P2108032	Tmem255b	transmembrane protein 255B	Mus musculus transmembrane protein 255B (Tmem255b), transcript variant 1, mRNA [NM_001143671]	mm|8qA1.1	NM_001143671	NM_001143671	Mm.250502	272465	ENSMUST00000167505	chr8:13461374-13461433	214.077	2	195.595	2	208.521	2	86.9018	2	100.194	2	84.3032	2
0		55799	0.0320621	0.39997	-1.18808	1		≦-1	4.32158	4.35147	5.1398	3.76223	2.92459	3.56178	A_66_P108193	4930540M03Rik	RIKEN cDNA 4930540M03 gene	Mus musculus RIKEN cDNA 4930540M03 gene (4930540M03Rik), long non-coding RNA [NR_040746]	mm|9qA2	NR_040746	NR_040746	Mm.55983	78025		chr9:15445566-15445625	19.9952	2	20.4138	2	35.256	2	13.5689	1	7.5926	1	11.8087	1
0		60469	0.0311903	0.397652	-1.18647	1		≦-1	4.4793	4.66232	5.52225	3.40928	3.69228	4.00291	A_66_P109153	1700029J08Rik	RIKEN cDNA 1700029J08 gene	GB	mm|12qC1		AK006502	Mm.439151	70007		chr12:55657379-55656843	22.3051	2	25.322	2	45.9581	2	10.6242	1	12.9267	1	16.0323	1
0		25516	0.0233516	0.364474	-1.18536	1		≦-1	4.48372	4.31271	3.70935	3.08235	2.53661	3.33076	A_55_P2564373				mm|XqA1.3		LF204758				chrX:20524066-20524125	22.3736	2	19.8726	2	13.0806	2	8.46992	1	5.80224	1	10.0614	1
0		31842	0.000371489	0.115767	-1.17986	1		≦-1	7.52556	7.34295	7.25231	6.33214	6.12725	6.12185	A_55_P2614900	Il33	interleukin 33	Mus musculus interleukin 33 (Il33), transcript variant 1, mRNA [NM_001164724]	mm|19qC1	NM_001164724	NM_001164724	Mm.182359	77125	ENSMUST00000144528	chr19:30024240-30026507	184.256	2	162.349	2	152.463	2	80.5685	2	69.9015	2	69.64	2
0		62832	0.0170098	0.336768	-1.17983	1		≦-1	5.02332	4.7398	5.03995	3.20063	3.92692	4.13602	A_55_P1965584	Eif4e	eukaryotic translation initiation factor 4E	eukaryotic translation initiation factor 4E [Source:MGI Symbol;Acc:MGI:95305] [ENSMUST00000200020]	mm|3qG3		AK133004	Mm.488704	13684	ENSMUST00000200020	chr3:138189716-138189775	32.5215	2	26.7191	2	32.8985	2	9.19357	1	15.2097	1	17.5819	1
0		49253	0.0117345	0.303745	-1.17871	1		≦-1	4.06851	4.13973	4.37421	3.33938	2.5196	3.18734	A_55_P2827941			UI-M-FI0-cau-n-06-0-UI.r1 NIH_BMAP_FI0 Mus musculus cDNA clone IMAGE: 6417605 5', mRNA sequence [BU708880]	mm|1qH4		BU708880	Mm.414654			chr1:179358534-179358473	16.7781	1	17.6272	2	20.738	2	10.1217	1	5.73423	0	9.1093	1
0		23242	0.0202601	0.350497	-1.17859	1		≦-1	3.90973	5.00081	4.43381	3.24657	3.31296	3.24906	A_55_P2034625	Sema6a	sema domain, transmembrane domain (TM), and cytoplasmic domain, (semaphorin) 6A	sema domain, transmembrane domain (TM), and cytoplasmic domain, (semaphorin) 6A [Source:MGI Symbol;Acc:MGI:1203727] [ENSMUST00000151382]	mm|18qC		AK082711	Mm.40909	20358	ENSMUST00000151382	chr18:47436114-47436055	15.0295	1	32.018	2	21.6127	2	9.49108	1	9.938	1	9.50747	1
0		52917	0.00664619	0.258961	-1.17109	1		≦-1	5.86706	6.38852	5.9118	4.92324	4.60235	5.12851	A_51_P387108	4930535E02Rik	RIKEN cDNA 4930535E02 gene	AGENCOURT_10722792 NIH_MGC_169 Mus musculus cDNA clone IMAGE:6772955 5', mRNA sequence [CA465081]	mm|3qE1		AK015977	Mm.399310	75218		chr3:68564382-68564323	58.3663	2	83.7789	2	60.2044	2	30.3419	2	24.291	1	34.9813	2
0		24364	0.033429	0.403313	-1.1708	1		≦-1	4.76381	4.38696	4.08471	3.26901	3.76505	2.689	A_55_P2740056	Cdhr4	cadherin-related family member 4	cadherin-related family member 4 [Source:MGI Symbol;Acc:MGI:1916648] [ENSMUST00000177173]	mm|9qF2	XM_003688869	XM_003688869	Mm.476887	69398	ENSMUST00000177173	chr9:107897669-107897924	27.1674	2	20.9221	2	16.9676	2	9.63987	1	13.5954	1	6.44865	1
0		7713	0.0295305	0.391852	-1.17009	1		≦-1	4.46257	4.67544	4.45587	3.26343	2.81755	4.00264	A_55_P2593649	Pir	pirin	pirin [Source:MGI Symbol;Acc:MGI:1916906] [ENSMUST00000129296]	mm|XqF5		AK082922		69656	ENSMUST00000129296	chrX:160782472-160782531	22.0479	2	25.5533	2	21.9458	2	9.60264	1	7.04964	0	16.0293	1
0		34036	0.040034	0.422786	-1.16328	1		≦-1	5.04134	5.58419	5.18352	4.40404	4.51084	3.40433	A_51_P395084	Gnrhr	gonadotropin releasing hormone receptor	Mus musculus gonadotropin releasing hormone receptor (Gnrhr), transcript variant 1, mRNA [NM_010323]	mm|5qE1	NM_010323	NM_010323	Mm.26791	14715	ENSMUST00000031172	chr5:86626361-86614486	32.9301	2	47.9743	2	36.3409	2	21.1713	2	22.7981	1	10.5878	1
0		35990	0.0186695	0.343734	-1.16308	1		≦-1	4.47137	3.55562	4.00697	3.09966	2.86413	2.58093	A_55_P2720725	Asnsd1	asparagine synthetase domain containing 1	asparagine synthetase domain containing 1 [Source:MGI Symbol;Acc:MGI:1917646] [ENSMUST00000136468]	mm|1qC1.1				70396	ENSMUST00000136468	chr1:53407220-53407161	22.1828	2	11.7584	1	16.0775	2	8.57217	1	7.28095	1	5.98326	1
0		25415	0.0364393	0.411131	-1.14699	1		≦-1	4.23936	5.24658	4.73431	3.17665	3.97051	3.63211	A_55_P2713840	Pou1f1	POU domain, class 1, transcription factor 1	POU domain, class 1, transcription factor 1 [Source:MGI Symbol;Acc:MGI:97588] [ENSMUST00000175882]	mm|16qC1.3		AK133615	Mm.355440	18736	ENSMUST00000175882	chr16:65525777-65525836	18.8875	1	37.9644	2	26.6177	2	9.04206	1	15.6762	1	12.3987	1
0		60253	0.0493412	0.449015	-1.13662	1		≦-1	5.27968	4.68795	4.54918	3.65307	3.13891	4.31498	A_51_P288746	Myo18b	myosin XVIIIb	myosin XVIIIb [Source:MGI Symbol;Acc:MGI:1921626] [ENSMUST00000183273]	mm|5qF		AK016515	Mm.441903	74376	ENSMUST00000183273	chr5:113246309-113246250	38.8456	2	25.776	2	23.4121	2	12.5801	1	8.80861	1	19.9039	1
0		58239	0.0317368	0.399164	-1.13539	1		≦-1	4.09138	4.44734	4.10865	3.71049	2.94095	2.58978	A_52_P1115389	2310041K03Rik	RIKEN cDNA 2310041K03 gene	BY754692 RIKEN full-length enriched, adult male tongue Mus musculus cDNA clone 2310041K03 3'. [BY754692]	mm|8qB3.3		AK009740	Mm.154604	75681		chr8:73920609-73920550	17.0462	1	21.8164	2	17.2515	2	13.0909	1	7.67915	1	6.02005	1
0		53831	0.0172004	0.337428	-1.1335	1		≦-1	4.39438	4.34005	4.79043	3.84893	2.99152	3.28391	A_51_P230195	A730008H23Rik	RIKEN cDNA A730008H23 gene	Mus musculus RIKEN cDNA A730008H23 gene (A730008H23Rik), mRNA [NM_172505]	mm|1qD	NM_172505	NM_172505	Mm.384762	212427	ENSMUST00000147393	chr1:90162114-90162055	21.03	2	20.2529	2	27.6734	2	14.4093	1	7.95313	1	9.73995	1
0		2448	0.0336912	0.403728	-1.13296	1		≦-1	5.48729	5.59788	5.3039	4.84968	4.46701	3.67351	A_51_P444290	Slamf8	SLAM family member 8	Mus musculus SLAM family member 8 (Slamf8), mRNA [NM_029084]	mm|1qH3	NM_029084	NM_029084	Mm.179812	74748	ENSMUST00000065679	chr1:174512126-174512067	44.8578	2	48.4317	2	39.5032	2	28.8337	2	22.1158	1	12.7596	1
0		57877	0.032537	0.401361	-1.13104	1		≦-1	4.85829	4.4659	4.44663	3.04948	4.10248	3.22573	A_66_P103575	Gm17501	predicted gene, 17501	PREDICTED: Mus musculus predicted gene, 17501 (Gm17501), misc_RNA [XR_106421]	mm|3qH2		FJ422280	Mm.24681	100216343		chr3:145315123-145315182	29.0062	2	22.0988	2	21.8057	2	8.27915	1	17.1779	1	9.35495	1
0		42939	0.0310715	0.397419	-1.13076	1		≦-1	4.94538	5.00169	4.84501	4.48401	3.398	3.51778	A_55_P2080095	5730403I07Rik	RIKEN cDNA 5730403I07 gene	Mus musculus RIKEN cDNA 5730403I07 gene (5730403I07Rik), long non-coding RNA [NR_040378]	mm|9qD	NR_040378	NR_040378	Mm.58958	70487		chr9:77214279-77214220	30.8111	2	32.0374	2	28.7403	2	22.3781	1	10.5414	1	11.454	1
0		46145	0.00436194	0.235491	-1.13044	1		≦-1	5.95087	5.7184	5.32679	4.39824	4.60586	4.60065	A_66_P127775	Itgad	integrin, alpha D	Mus musculus integrin, alpha D (Itgad), mRNA [NM_001029872]	mm|7qF3	NM_001029872	NM_001029872	Mm.334257	381924	ENSMUST00000106237	chr7:135348901-135348960	61.8571	2	52.6514	2	40.1351	2	21.0864	1	24.3501	1	24.2624	2
0		61849	0.00669429	0.258961	-1.12924	1		≦-1	4.53269	5.15767	4.57506	3.69028	3.45749	3.72993	A_55_P2557836				mm|14qC1						chr14:050853335-050853394	23.146	2	35.6954	2	23.8358	2	12.9088	1	10.9852	1	13.2684	1
0		4275	0.0333169	0.403202	-1.12748	1		≦-1	5.30107	4.38581	4.59499	3.66282	3.99889	3.23771	A_51_P436644			BY716168 RIKEN full-length enriched, adult male testis Mus musculus cDNA clone 4931429D24 5'. [BY716168]	mm|1qH6		AK016486	Mm.416961			chr1:193920160-193922892	39.4259	2	20.9055	2	24.1673	2	12.6654	1	15.9877	1	9.43295	1
0		47742	0.0219894	0.360752	-1.12611	1		≦-1	4.0329	4.36062	4.61044	3.51567	2.69071	3.41924	A_66_P116314	Gm5546	predicted gene 5546	Q4RE65_TETNG (Q4RE65) Chromosome 2 SCAF15135, whole genome shotgun sequence. (Fragment), partial (6%) [TC1594290]	mm|3qF2.2		AK044520	Mm.331280	433634		chr3:104154627-104154568	16.369	1	20.5437	2	24.4277	2	11.4373	1	6.45632	0	10.6978	1
0		57209	0.0174606	0.338591	-1.12042	1		≦-1	5.23184	5.9511	5.74447	4.16879	4.57149	4.82588	A_55_P2064976	4930528A17Rik	RIKEN cDNA 4930528A17 gene	Mus musculus RIKEN cDNA 4930528A17 gene (4930528A17Rik), long non-coding RNA [NR_028384]	mm|4qA3	NR_028384	NR_028384	Mm.391650	67735		chr4:21775079-21775020	37.5787	2	61.867	2	53.6114	2	17.9858	1	23.777	1	28.3618	1
0		10661	0.00124696	0.16724	-1.11977	1		≦-1	5.83432	6.00663	6.15472	5.08223	4.79127	4.76287	A_51_P515120	Hs3st3a1	heparan sulfate (glucosamine) 3-O-sulfotransferase 3A1	Mus musculus heparan sulfate (glucosamine) 3-O-sulfotransferase 3A1 (Hs3st3a1), mRNA [NM_178870]	mm|11qB3	NM_178870	NM_178870	Mm.340214	15478	ENSMUST00000058652	chr11:64335924-64335983	57.0565	2	64.2948	2	71.2452	2	33.8769	2	27.6895	1	27.1499	1
0		4656	0.000378415	0.115767	-1.11644	1		≦-1	11.3676	11.5785	11.6095	10.4643	10.2696	10.4723	A_55_P1964960	Il33	interleukin 33	Mus musculus interleukin 33 (Il33), transcript variant 1, mRNA [NM_001164724]	mm|19qC1	NM_001164724	NM_001164724	Mm.182359	77125	ENSMUST00000120388	chr19:30035101-30035160	2642.28	2	3058.31	2	3124.65	2	1412.73	2	1234.44	2	1420.65	2
0		48769	0.0164907	0.33394	-1.11423	1		≦-1	4.43714	3.88903	3.7477	3.27988	2.75547	2.69582	A_66_P102467	Casz1	castor zinc finger 1	castor zinc finger 1 [Source:MGI Symbol;Acc:MGI:1196251] [ENSMUST00000128881]	mm|4qE2		AK048565	Mm.233879	69743	ENSMUST00000128881	chr4:148213791-148213850	21.6627	2	14.8155	1	13.4329	2	9.71274	1	6.75271	1	6.47924	1
0		167	0.0164691	0.33394	-1.11094	1		≦-1	4.96208	5.11936	4.88166	3.69576	4.40901	3.52553	A_55_P2018865	Defa-rs4	defensin, alpha,, related sequence 4	Mus musculus defensin, alpha, related sequence 4 (Defa-rs4), mRNA [NM_001005418]		NM_001005418	NM_001005418	Mm.424744	13223			31.17	2	34.76	2	29.48	2	12.9579	1	21.2444	1	11.5157	1
0		31425	0.0424113	0.429996	-1.10704	1		≦-1	3.71824	4.06903	3.8261	3.48715	2.43572	2.36937	A_51_P137293	Samd3	sterile alpha motif domain containing 3	Mus musculus sterile alpha motif domain containing 3 (Samd3), transcript variant 1, mRNA [NM_001013766]	mm|10qA4	NM_001013766	NM_001013766	Mm.213322	268288	ENSMUST00000219318	chr10:25979774-25979833	13.1613	1	16.7842	2	14.1831	2	11.2134	1	5.41036	0	5.16715	1
0		60221	0.00151442	0.1794	-1.10507	1		≦-1	7.52187	7.74652	7.73968	6.60981	6.3328	6.75025	A_51_P379385	Abca8a	ATP-binding cassette, sub-family A (ABC1), member 8a	Mus musculus ATP-binding cassette, sub-family A (ABC1), member 8a (Abca8a), mRNA [NM_153145]	mm|11qE1	NM_153145	NM_153145	Mm.344148	217258	ENSMUST00000106664	chr11:109886984-109886935	183.785	2	214.75	2	213.736	2	97.6675	2	80.6054	2	107.653	2
0		22919	0.0364574	0.411131	-1.1029	1		≦-1	5.15841	4.64269	4.28069	4.02787	3.16361	3.5816	A_55_P2719905	Caprin2	caprin family member 2	caprin family member 2 [Source:MGI Symbol;Acc:MGI:2448541] [ENSMUST00000132535]	mm|6qG3		AK049917	Mm.150568	232560	ENSMUST00000132535	chr6:148792647-148792588	35.7139	2	24.9797	2	19.4364	2	16.3121	1	8.96066	1	11.9721	1
0		59649	0.0128766	0.310886	-1.10013	1		≦-1	4.76289	5.21896	4.95464	3.44071	4.14413	4.05125	A_55_P1953540			predicted gene 28677 [Source:MGI Symbol;Acc:MGI:5579383] [ENSMUST00000187144]		XR_882338	XR_882338	Mm.463004		ENSMUST00000187144	chrY_random:2956223-2956164	27.1502	2	37.2447	2	31.0095	2	10.8582	1	17.681	1	16.5787	1
0		59780	0.0123288	0.307092	-1.10007	1		≦-1	4.60726	4.53461	4.85899	3.82472	3.09943	3.7765	A_55_P2149107	BC055324	cDNA sequence BC055324	Mus musculus cDNA sequence BC055324 (BC055324), mRNA [NM_201364]	mm|1qH2.2	NM_201364	NM_201364	Mm.28152	381306	ENSMUST00000159617	chr1:165887684-165887625	24.3738	2	23.1767	2	29.0202	2	14.1695	1	8.57081	1	13.7038	1
0		23460	0.0333791	0.403287	-1.09567	1		≦-1	4.64734	5.0306	4.41149	4.08896	3.0762	3.63726	A_55_P1993475	Gm5168	predicted gene 5168	Mus musculus predicted gene 5168 (Gm5168), mRNA [NM_001025607]	mm|XqA2	NM_001025607	NM_001025607	Mm.370361	382275	ENSMUST00000178986	chrX:25455901-25455842	25.0604	2	32.6861	2	21.2809	2	17.0176	1	8.43387	1	12.443	1
0		3319	0.00576757	0.253052	-1.07904	1		≦-1	4.86198	4.90559	4.83496	3.6513	4.18153	3.53258	A_65_P16578	Atf2	activating transcription factor 2	activating transcription factor 2 [Source:MGI Symbol;Acc:MGI:109349] [ENSMUST00000141050]	mm|2qC3		AK087424		11909	ENSMUST00000141050	chr2:73683341-73683282	29.0805	2	29.9729	2	28.5408	2	12.5647	1	18.1454	1	11.5721	1
0		62669	0.0169198	0.336768	-1.07643	1		≦-1	4.77723	5.35424	5.70899	4.15011	4.21359	4.24749	A_66_P136930			BB268685 RIKEN full-length enriched, 10 days neonate cortex Mus musculus cDNA clone A830036E20 3'. [BB268685]	mm|6qF1		AK043818	Mm.290847			chr6:117790708-117790649	27.4215	2	40.9061	2	52.3092	2	17.7545	1	18.5531	1	18.9942	1
0		29920	0.0245786	0.369131	-1.06953	1		≦-1	6.43557	6.11563	6.10589	5.35556	5.50565	4.58729	A_51_P256827	S100a8	S100 calcium binding protein A8 (calgranulin A)	Mus musculus S100 calcium binding protein A8 (calgranulin A) (S100a8), mRNA [NM_013650]	mm|3qF1	NM_013650	NM_013650	Mm.21567	20201	ENSMUST00000198156	chr3:90473778-90473837	86.5566	2	69.3407	2	68.8742	2	40.9433	2	45.4324	2	24.0388	2
0		50896	0.0189368	0.344077	-1.06065	1		≦-1	4.22629	4.11422	4.03694	3.36391	2.52023	3.31135	A_55_P2549154	Gm26812	predicted gene, 26812	BY734304 RIKEN full-length enriched, lung RCB-0558 LLC cDNA Mus musculus cDNA clone G730029K16 5'. [BY734304]	mm|8qE1		AK144755	Mm.412950	102637329		chr8:124384400-124384458	18.7171	2	17.3183	2	16.4149	2	10.2953	1	5.73672	0	9.92697	1
0		24404	0.00676503	0.258961	-1.05244	1		≦-1	4.47933	4.52681	4.67521	3.17759	3.85537	3.49106	A_55_P2728814	Pycrl	pyrroline-5-carboxylate reductase-like	Q8R0P9_MOUSE (Q8R0P9) Pycrl protein, partial (11%) [TC1651583]	mm|15qD3		AK019237	Mm.250599	66194		chr15:75751547-75751488	22.3055	2	23.0518	2	25.5492	2	9.04796	1	14.4737	1	11.2438	1
0		62747	0.0289565	0.388676	-1.05217	1		≦-1	5.85199	5.28755	5.08399	4.67655	3.94428	4.4462	A_55_P2527867	Gm32970	predicted gene, 32970		mm|15qB3.1		AK158951		102635699		chr15:34753053-34752994	57.7598	2	39.058	2	33.9182	2	25.5731	2	15.3938	1	21.7992	1
0		57413	0.00452421	0.238535	-1.05067	1		≦-1	4.65779	4.5922	4.84622	3.95342	3.60812	3.38265	A_55_P2172624	Gm1123	predicted gene 1123	Mus musculus predicted gene 1123 (Gm1123), mRNA [NM_001080776]	mm|9qE3.3	NM_001080776	NM_001080776	Mm.293727	382097	ENSMUST00000076730	chr9:98907443-98907384	25.2426	2	24.1207	2	28.7645	2	15.4917	1	12.1942	1	10.4299	1
0		61670	0.0273713	0.383022	-1.04697	1		≦-1	5.47581	4.62796	5.15875	4.10041	3.69614	4.32507	A_30_P01031444			lincRNA:chr11:31647436-31647791 reverse strand	mm|11qA4						chr11:31647668-31647609	44.5024	2	24.7261	2	35.7223	2	17.1532	1	12.9614	1	20.0435	1
0		49064	0.0227423	0.36417	-1.04187	1		≦-1	6.10582	6.67539	6.13992	5.12097	4.97187	5.70267	A_55_P2303868	5033421B08Rik	RIKEN cDNA 5033421B08 gene	PREDICTED: Mus musculus RIKEN cDNA 5033421B08 gene (5033421B08Rik), transcript variant X2, ncRNA [XR_001780546]	mm|12qA1.1	XR_001780546	XR_001780546	Mm.410963	75990		chr12:8527977-8528036	68.8707	2	102.21	2	70.5179	2	34.7988	2	31.3821	2	52.0805	2
0		53446	0.0353662	0.406453	-1.03255	1		≦-1	6.65635	6.09013	5.54665	4.90476	5.16515	5.12558	A_66_P113141	Gm9878	predicted gene 9878	PREDICTED: Mus musculus predicted gene 9878 (Gm9878), transcript variant X2, misc_RNA [XR_001785359]	mm|6qF1	XR_001785359	XR_001785359	Mm.122399	791394		chr6:120980718-120980777	100.87	2	68.1258	2	46.742	2	29.9557	2	35.881	2	34.9102	2
0		57027	0.0209798	0.354254	-1.02886	1		≦-1	5.1453	5.4372	5.2611	4.08977	4.77127	3.89598	A_55_P2725285	Gm20852	predicted gene, 20852	Mus musculus predicted gene, 20852 (Gm20852), mRNA [NM_001160129]		NM_001160129	NM_001160129	Mm.350930	100040786	ENSMUST00000181357	chrY_random:17981481-17981422	35.3907	2	43.3273	2	38.3486	2	17.0272	1	27.3084	1	14.887	1
0		50292	0.00174972	0.184618	-1.0232	1		≦-1	6.23191	5.99866	6.24888	5.24392	4.91363	5.25228	A_52_P377160	Galnt6	UDP-N-acetyl-alpha-D-galactosamine:polypeptide N-acetylgalactosaminyltransferase 6	Mus musculus UDP-N-acetyl-alpha-D-galactosamine:polypeptide N-acetylgalactosaminyltransferase 6 (Galnt6), transcript variant 2, mRNA [NM_172451]	mm|15qF1	NM_172451	NM_172451	Mm.22969	207839	ENSMUST00000161514	chr15:100523444-100523385	75.1611	2	63.9404	2	76.0502	2	37.8946	2	30.1406	1	38.1148	2
0		57914	0.0146975	0.32442	-1.01876	1		≦-1	5.1654	4.49386	4.38507	3.7384	3.59093	3.65871	A_55_P2035326	D5Ertd605e	DNA segment, Chr 5, ERATO Doi 605, expressed	Mus musculus DNA segment, Chr 5, ERATO Doi 605, expressed (D5Ertd605e), long non-coding RNA [NR_033625]	mm|5qG3	NR_033625	NR_033625	Mm.394705	100039805		chr5:148234140-148234199	35.8871	2	22.5314	2	20.8947	2	13.3466	1	12.0498	1	12.6293	1
0		56538	0.0341887	0.403762	-1.01136	1		≦-1	4.60326	3.87428	4.11255	3.35314	2.71667	3.4862	A_51_P100852	Fam26f	family with sequence similarity 26, member F	Mus musculus family with sequence similarity 26, member F (Fam26f), mRNA [NM_175449]	mm|10qB1	NM_175449	NM_175449	Mm.34479	215900	ENSMUST00000062784	chr10:33846270-33846211	24.3063	2	14.6648	1	17.2982	2	10.2187	1	6.57352	0	11.206	1
0		30663	0.037261	0.413402	-1.00029	1		≦-1	4.62654	4.60656	4.15046	3.32338	4.01091	3.04839	A_55_P2037121	Tmem106a	transmembrane protein 106A	Mus musculus transmembrane protein 106A (Tmem106a), mRNA [NM_144830]	mm|11qD	NM_144830	NM_144830	Mm.280559	217203	ENSMUST00000107194	chr11:101450182-101450241	24.7018	2	24.362	2	17.7587	2	10.0101	1	16.1215	1	8.27289	1
0		1310	0.0271681	0.382389	-1.00006	1		≦-1	5.69293	5.22254	4.81489	4.4804	4.27879	3.97099	A_55_P2489774	Yeats2	YEATS domain containing 2	Mus musculus YEATS domain containing 2 (Yeats2), transcript variant 3, mRNA [NM_001145931]	mm|16qA3	NM_001145931	NM_001145931	Mm.390895	208146		chr16:20172526-20172585	51.7301	2	37.3371	2	28.1466	2	22.322	1	19.4109	1	15.6814	1
0		11056	0.0242422	0.367341	-0.997466	1			5.49622	5.61513	5.41096	4.58282	3.99909	4.948	A_52_P327874	4930539J05Rik	RIKEN cDNA 4930539J05 gene		mm|3qG3		AK053308	Mm.491509	319587		chr3:135092068-135092009	45.1364	2	49.0144	2	42.5461	2	23.9645	2	15.9899	1	30.8672	2
0		15913	0.0239595	0.366246	-0.995516	1			5.03599	5.8387	4.98376	4.34471	4.33472	4.19248	A_55_P2421835	4930517G19Rik	RIKEN cDNA 4930517G19 gene		mm|6qD1		AK015812		74727		chr6:91640040-91639981	32.8083	2	57.2301	2	31.6418	2	20.3183	1	20.1781	1	18.2836	1
0		34062	3.8823e-05	0.0986509	-0.994849	1			9.68454	9.56301	9.55691	8.5911	8.66187	8.56694	A_55_P2483194	Wfdc18	WAP four-disulfide core domain 18	Mus musculus WAP four-disulfide core domain 18 (Wfdc18), mRNA [NM_007969]	mm|11qC	NM_007969	NM_007969	Mm.1650	14038	ENSMUST00000135654	chr11:83524731-83524790	822.883	2	756.402	2	753.209	2	385.637	2	405.027	2	379.232	2
0		29858	0.023169	0.364364	-0.99395	1			5.75426	6.52338	5.7392	5.1803	5.02122	4.83346	A_55_P2740705				mm|6qF3		AK214641	Mm.21814			chr6:127912570-127912629	53.9765	2	91.9881	2	53.4159	2	36.2599	2	32.4741	1	28.5113	1
0		12455	0.00234436	0.202773	-0.990643	1			4.54699	4.30761	4.74203	3.4082	3.56832	3.64818	A_55_P2098845	Pp2d1	protein phosphatase 2C-like domain containing 1	Mus musculus protein phosphatase 2C-like domain containing 1 (Pp2d1), mRNA [NM_173449]	mm|17qC	NM_173449	NM_173449	Mm.444633	110332	ENSMUST00000203555	chr17:53647603-53647544	23.3766	2	19.8025	2	26.7605	2	10.6163	1	11.8624	1	12.5376	1
0		28174	0.00629545	0.256601	-0.981822	1			5.13741	4.89256	4.66562	4.08534	3.99945	3.66534	A_66_P109220	Etfbkmt	electron transfer flavoprotein beta subunit lysine methyltransferase	electron transfer flavoprotein beta subunit lysine methyltransferase [Source:MGI Symbol;Acc:MGI:2443575] [ENSMUST00000111548]	mm|6qG3		AK077292	Mm.274099	320204	ENSMUST00000111548	chr6:149093577-149093636	35.1976	2	29.7036	2	25.3801	2	16.975	1	15.9939	1	12.6875	1
0		36930	0.0192795	0.344077	-0.976379	1			5.08045	5.22477	4.6476	4.26004	4.12935	3.63429	A_55_P2941489	Grm7	glutamate receptor, metabotropic 7	PREDICTED: Mus musculus glutamate receptor, metabotropic 7 (Grm7), transcript variant X2, mRNA [XM_017321298]	mm|6qE3	XM_017321298	XM_017321298	Mm.437427	108073		chr6:111458392-111460956	33.8352	2	37.3948	2	25.065	2	19.1601	1	17.5009	1	12.4174	1
0		57091	0.0172496	0.33756	-0.974523	1			4.69804	5.24822	5.05702	3.69907	4.02613	4.35452	A_51_P519354	Ryr3	ryanodine receptor 3	ryanodine receptor 3 [Source:MGI Symbol;Acc:MGI:99684] [ENSMUST00000207603]	mm|2qE3		BC116740	Mm.436657	20192	ENSMUST00000207603	chr2:112806606-112806547	25.9569	2	38.0078	2	33.2901	2	12.9877	1	16.2925	1	20.4569	1
0		22390	0.0111154	0.300327	-0.970539	1			5.06778	4.66988	4.88894	3.98874	4.17417	3.55207	A_30_P01028394			lincRNA:chr17:29374758-29387733 forward strand								33.5392	2	25.4551	2	29.6291	2	15.8756	1	18.0531	1	11.7295	1
0		28485	0.0243542	0.367698	-0.966925	1			4.18701	4.57621	4.4117	3.84004	3.45843	2.97566	A_55_P2148283	Gm20822	predicted gene, 20822	Mus musculus predicted gene, 20822 (Gm20822), mRNA [NM_001199331]		NM_001199331	NM_001199331	Mm.485767	100040022	ENSMUST00000191538	chrY_random:6429231-6429290	18.2145	2	23.8548	2	21.284	2	14.3208	1	10.9924	1	7.86617	1
0		17469	0.0496983	0.450076	-0.966301	1			4.77998	3.90772	3.75497	3.39292	3.22524	2.92562	A_55_P2083416			T cell receptor alpha variable 7-2 [Source:MGI Symbol;Acc:MGI:3649607] [ENSMUST00000103636]	mm|14qC2		Y17471	Mm.464376		ENSMUST00000103636	chr14:53304032-53304091	27.4737	2	15.0086	1	13.5008	2	10.5044	1	9.35175	1	7.59798	1
0		23132	0.0156126	0.328929	-0.964353	1			4.61297	4.71084	4.41352	3.59145	4.01063	3.24219	A_55_P2713345	Zfp26	zinc finger protein 26	zinc finger protein 26 [Source:MGI Symbol;Acc:MGI:99173] [ENSMUST00000161248]	mm|9qA3		AK085739		22688	ENSMUST00000161248	chr9:20246535-20246476	24.4705	2	26.1882	2	21.3109	2	12.0541	1	16.1183	1	9.46232	1
0		50590	0.0441201	0.435014	-0.963699	1			4.50421	4.2286	3.49761	3.33579	2.84841	3.15512	A_51_P459498	Crygs	crystallin, gamma S	Mus musculus crystallin, gamma S (Crygs), mRNA [NM_009967]	mm|16qB1	NM_009967	NM_009967	Mm.6253	12970	ENSMUST00000040592	chr16:22811476-22811417	22.6936	2	18.7472	2	11.295	1	10.0966	1	7.20207	1	8.90814	1
0		52643	0.0488241	0.447368	-0.956845	1			4.62538	4.73754	5.56063	4.1515	3.67475	4.22676	A_52_P691200				mm|8qC5		AK047392	Mm.125916			chr8:96271542-96271483	24.6818	2	26.6773	2	47.1972	2	17.7715	1	12.7706	1	18.7232	1
0		35058	0.00517004	0.246086	-0.950726	1			5.55623	5.63055	5.87042	4.98577	4.49116	4.72808	A_55_P2319468	Creb5	cAMP responsive element binding protein 5	cAMP responsive element binding protein 5 [Source:MGI Symbol;Acc:MGI:2443973] [ENSMUST00000204143]	mm|6qB3		AK051275	Mm.227444	231991	ENSMUST00000204143	chr6:53347149-53347208	47.0533	2	49.541	2	58.5021	2	31.686	2	22.4892	1	26.5029	2
0		12303	0.0417596	0.428829	-0.949011	1			4.1729	4.47785	4.08819	2.80315	3.25407	3.83468	A_55_P2332761	4930453H23Rik	RIKEN cDNA 4930453H23 gene	Mus musculus RIKEN cDNA 4930453H23 gene (4930453H23Rik), mRNA [NM_001252013]	mm|XqA2	NM_001252013	NM_001252013	Mm.272069	100503481		chrX:20783765-20783707	18.0371	1	22.2827	2	17.0086	2	6.97965	1	9.54056	1	14.2677	1
0		27769	0.0150249	0.325562	-0.944536	1			4.47971	4.09327	3.76386	2.96143	3.27331	3.2685	A_55_P2719560	Ccdc28b	coiled coil domain containing 28B	coiled coil domain containing 28B [Source:MGI Symbol;Acc:MGI:1913514] [ENSMUST00000152290]	mm|4qD2.2				66264	ENSMUST00000152290	chr4:129300611-129300552	22.3115	2	17.0685	2	13.5842	2	7.78894	1	9.66862	1	9.63641	1
0		60623	0.0129964	0.311811	-0.939777	1			4.66252	4.06068	4.24223	3.30601	3.63449	3.20561	A_55_P2183369			immunoglobulin kappa variable 3-4 [Source:MGI Symbol;Acc:MGI:1330855] [ENSMUST00000103401]	mm|6qC1		U18577	Mm.333124		ENSMUST00000103401	chr6:70622312-70622371	25.3255	2	16.6873	1	18.9252	2	9.89024	1	12.4191	1	9.22537	1
0		45013	0.0212892	0.357105	-0.939608	1			4.33718	4.02286	4.60048	3.24878	3.76175	3.13117	A_66_P138980	Cdr1	cerebellar degeneration related antigen 1	Mus musculus cerebellar degeneration related antigen 1 (Cdr1), mRNA [NM_001166658]	mm|XqA6	NM_001166658	NM_001166658	Mm.401324	631990	ENSMUST00000166381	chrX:58437378-58437319	20.2126	2	16.2555	2	24.2596	2	9.50559	1	13.5644	1	8.76143	1
0		24660	0.0418145	0.428829	-0.939167	1			6.22723	6.04341	5.74005	5.46626	4.51468	5.21224	A_55_P2847416	LOC102634904	uncharacterized LOC102634904	PREDICTED: Mus musculus uncharacterized LOC102634904 (LOC102634904), transcript variant X2, ncRNA [XR_388230]	mm|8qE2	XR_388230	XR_388230	Mm.429095	102634904		chr8:129958836-129958777	74.9175	2	65.9549	2	53.4473	2	44.2087	2	22.8589	1	37.0716	2
0		56586	0.0120473	0.305599	-0.937736	1			4.78405	4.09889	4.24841	3.47728	3.33203	3.50883	A_66_P112429	Bex6	brain expressed family member 6	Mus musculus brain expressed family member 6 (Bex6), mRNA [NM_001033539]	mm|16qB2	NM_001033539	NM_001033539	Mm.441006	328660	ENSMUST00000099990	chr16:32186887-32186946	27.5513	2	17.1352	1	19.0064	2	11.1369	1	10.0703	1	11.3832	1
0		15290	0.0366374	0.411604	-0.931983	1			4.27204	3.94743	4.83124	3.17511	3.36946	3.71018	A_55_P1982947	Gm32742	predicted gene, 32742	predicted gene, 32742 [Source:MGI Symbol;Acc:MGI:5591901] [ENSMUST00000210433]	mm|9qA5.3	XM_017313740	XM_017313740		102635385	ENSMUST00000210433	chr9:50949342-50949283	19.3202	2	15.4275	1	28.4673	2	9.03239	1	10.335	1	13.0881	1
0		24524	0.00395311	0.22763	-0.931743	1			4.85865	4.97854	4.79294	4.23689	3.78198	3.81603	A_55_P1970436	Slc23a4	solute carrier family 23 member 4	Mus musculus solute carrier family 23 member 4 (Slc23a4), mRNA [NM_001025573]	mm|6qB1	NM_001025573	NM_001025573	Mm.440221	243753	ENSMUST00000044387	chr6:34895708-34895649	29.0134	2	31.5276	2	27.7217	2	18.8552	1	13.7559	1	14.0845	1
0		56649	0.0176847	0.339613	-0.931409	1			5.51678	5.29089	4.97424	4.11782	4.18163	4.68824	A_52_P271552	C030015D19Rik	RIKEN cDNA C030015D19 gene	Q9BIU6_ARGTR (Q9BIU6) Major ampullate spidroin 2 (Fragment), partial (6%) [TC1597906]	mm|2qH1		AK045808	Mm.208777	320866		chr2:157767157-157767216	45.7842	2	39.1485	2	31.4338	2	17.3615	1	18.1466	1	25.781	2
0		62557	0.0367124	0.412071	-0.926856	1			5.95241	5.66312	4.98046	4.7705	4.5544	4.49053	A_51_P176769	Lpar5	lysophosphatidic acid receptor 5	Mus musculus lysophosphatidic acid receptor 5 (Lpar5), transcript variant 1, mRNA [NM_001163268]	mm|6qF2	NM_001163268	NM_001163268	Mm.333386	381810	ENSMUST00000140346	chr6:125031450-125031509	61.9234	2	50.6721	2	31.5695	2	27.2937	2	23.497	1	22.4793	1
0		4458	0.0231762	0.364364	-0.926072	1			4.69713	4.29076	4.53796	3.85757	3.76462	3.12545	A_52_P168023	Klhl15	kelch-like 15	Mus musculus kelch-like 15 (Klhl15), transcript variant 1, mRNA [NM_001039061]	mm|XqC3	NM_001039061	NM_001039061	Mm.238117	236904	ENSMUST00000170594	chrX:91518192-91518251	25.9404	2	19.5726	1	23.2307	2	14.4958	1	13.5914	1	8.72679	1
0		27143	0.0379907	0.416066	-0.923527	1			4.66154	3.81409	3.86395	3.24898	2.94529	3.37473	A_51_P372253	Ackr2	atypical chemokine receptor 2	Mus musculus atypical chemokine receptor 2 (Ackr2), transcript variant 2, mRNA [NM_021609]	mm|9qF4	NM_021609	NM_021609	Mm.258105	59289	ENSMUST00000050327	chr9:121819051-121819109	25.3082	2	14.0655	1	14.5601	2	9.50694	1	7.70229	1	10.3728	1
0		27884	6.29689e-05	0.0986509	-0.915453	1			9.87187	9.87886	9.90952	9.06604	8.9571	8.89076	A_66_P127420	Tnni1	troponin I, skeletal, slow 1	Mus musculus troponin I, skeletal, slow 1 (Tnni1), transcript variant 1, mRNA [NM_021467]	mm|1qE4	NM_021467	NM_021467	Mm.44379	21952	ENSMUST00000148201	chr1:137707474-137707533	936.975	2	941.527	2	961.754	2	535.982	2	496.997	2	474.662	2
0		10370	0.0446742	0.436918	-0.914056	1			4.4911	4.5238	4.77221	3.75879	3.12104	4.16512	A_55_P2079579	Pira7	paired-Ig-like receptor A7	Mus musculus paired-Ig-like receptor A7 (Pira7), mRNA [NM_011094]	mm|7qA1	NM_011094	NM_011094	Mm.482470	18730	ENSMUST00000108615	chr7:3789780-3789721	22.4882	2	23.0038	2	27.3262	2	13.5365	1	8.70016	1	17.9401	1
0		8711	0.0153992	0.327431	-0.912161	1			4.91313	4.4231	4.4801	3.9445	3.74816	3.38718	A_30_P01023412			lincRNA:chr13:70815593-70820844 reverse strand	mm|13qC1						chr13:70815654-70815595	30.13	2	21.4528	2	22.3175	2	15.3962	1	13.4372	1	10.4626	1
0		6655	0.00734081	0.264022	-0.910196	1			6.32429	6.80615	6.36235	5.42719	5.75279	5.58223	A_66_P127789	Bdkrb2	bradykinin receptor, beta 2	bradykinin receptor, beta 2 [Source:MGI Symbol;Acc:MGI:102845] [ENSMUST00000001652]	mm|12qE	XM_011243991	XM_011243991	Mm.390475	12062	ENSMUST00000001652	chr12:106833387-106833446	80.131	2	111.906	2	82.2734	2	43.0275	2	53.9214	2	47.9091	2
0		21315	0.0483024	0.446081	-0.906941	1			4.50662	4.43984	4.61004	3.09268	4.19229	3.55071	A_66_P100529	Tex9	testis expressed gene 9	GB	mm|9qD		AB000619	Mm.14485	21778		chr9:72309719-72309082	22.7315	2	21.7032	2	24.4209	2	8.53081	1	18.2812	1	11.7184	1
0		62764	0.0230807	0.364364	-0.905936	1			4.92394	4.55527	4.53461	4.1977	3.60804	3.49027	A_51_P365604	9030612E09Rik	RIKEN cDNA 9030612E09 gene	Mus musculus RIKEN cDNA 9030612E09 gene (9030612E09Rik), long non-coding RNA [NR_102361]	mm|10qB2	NR_102361	NR_102361	Mm.415375	74530	ENSMUST00000053792	chr10:42895687-42895746	30.3566	2	23.511	2	23.1768	2	18.3499	1	12.1935	1	11.2377	1
0		62089	0.0145518	0.323395	-0.905081	1			4.89107	4.23685	4.4053	3.77928	3.43868	3.60002	A_52_P367026	Crem	cAMP responsive element modulator	Mus musculus cAMP responsive element modulator (Crem), transcript variant 7, mRNA [NM_001110851]	mm|18qA1	NM_001110851	NM_001110851	Mm.5244	12916	ENSMUST00000146265	chr18:3299197-3295393	29.6728	2	18.8546	2	21.1899	2	13.7302	1	10.8429	1	12.1259	1
0		21599	0.0403997	0.42392	-0.904351	1			4.5419	4.11933	3.78113	3.22358	2.89348	3.61224	A_51_P498591	1700012A03Rik	RIKEN cDNA 1700012A03 gene	Mus musculus RIKEN cDNA 1700012A03 gene (1700012A03Rik), mRNA [NM_029587]	mm|6qA3.3	NM_029587	NM_029587	Mm.23510	76382	ENSMUST00000031778	chr6:32008760-32008819	23.2942	2	17.3797	2	13.7478	2	9.34104	1	7.43062	1	12.2291	1
0		39172	0.0335624	0.403694	-0.902003	1			4.99517	4.56659	4.816	4.16894	4.12162	3.38119	A_30_P01033618			lincRNA:chr11:99970341-99973420 reverse strand	mm|11qD						chr11:99970420-99970361	31.893	2	23.6963	2	28.1683	2	17.9877	1	17.4072	1	10.4193	1
0		48916	0.0105506	0.296327	-0.901445	1			4.15385	4.12289	4.07236	3.51324	2.84175	3.28979	A_55_P2151428	Fut9	fucosyltransferase 9	fucosyltransferase 9 [Source:MGI Symbol;Acc:MGI:1330859] [ENSMUST00000149875]	mm|4qA3		AK049167	Mm.39101	14348	ENSMUST00000149875	chr4:25726435-25726376	17.8006	2	17.4227	2	16.823	2	11.418	1	7.16887	1	9.77967	1
0		24014	0.0263434	0.378994	-0.900814	1			4.19689	4.72802	3.82854	3.30603	3.36828	3.37669	A_51_P229129	Olfr1218	olfactory receptor 1218	Mus musculus olfactory receptor 1218 (Olfr1218), mRNA [NM_146818]	mm|2qE1	NM_146818	NM_146818	Mm.377704	258815	ENSMUST00000099798	chr2:88895461-88895402	18.3395	2	26.5019	2	14.2071	2	9.89043	1	10.3265	1	10.3869	1
0		14074	0.0176693	0.339613	-0.900531	1			4.02241	4.40398	3.95996	3.34748	2.86496	3.47232	A_55_P2509098	4732471J01Rik	RIKEN cDNA 4732471J01 gene	Mus musculus RIKEN cDNA 4732471J01 gene (4732471J01Rik), transcript variant 1, long non-coding RNA [NR_015569]	mm|7qA3	NR_015569	NR_015569	Mm.445866	654804		chr7:26351375-26351434	16.2505	1	21.1705	2	15.5621	2	10.1787	1	7.28518	1	11.0987	1
0		51800	0.0237823	0.365765	-0.898415	1			5.17213	5.05594	4.72042	3.90055	4.51054	3.84215	A_55_P2154557	Cdhr4	cadherin-related family member 4	cadherin-related family member 4 [Source:MGI Symbol;Acc:MGI:1916648] [ENSMUST00000177173]	mm|9qF2	XM_003688869	XM_003688869		69398	ENSMUST00000177173	chr9:107897947-107898006	36.055	2	33.2652	2	26.3626	2	14.9343	1	22.7933	1	14.3418	1
0		55186	0.0248576	0.370442	-0.89205	1			5.08149	5.39852	5.19794	4.2902	4.76512	3.94649	A_55_P2094277	Gm5447	predicted gene 5447	Q80AG4_9GAMA (Q80AG4) Latency associated nuclear antigen, partial (8%) [TC1591735]	mm|13qA3.2		AK077314	Mm.425797	432743		chr13:31068058-31068117	33.8596	2	42.1809	2	36.706	2	19.5649	1	27.1922	1	15.4175	1
0		41801	0.028883	0.388676	-0.884278	1			4.95088	5.13397	4.92566	3.95329	4.62282	3.78155	A_55_P2028179	Gnrhr	gonadotropin releasing hormone receptor	Mus musculus gonadotropin releasing hormone receptor (Gnrhr), transcript variant 3, mRNA [NM_001310653]	mm|5qE1	NM_001310653	NM_001310653	Mm.26791	14715	ENSMUST00000094654	chr5:86613644-86613585	30.9287	2	35.1138	2	30.3927	2	15.4903	1	24.6381	1	13.7518	1
0		62298	0.0243458	0.367698	-0.877484	1			4.90774	5.03935	5.53763	4.57595	4.03022	4.2461	A_51_P151020	Tnp1	transition protein 1	Mus musculus transition protein 1 (Tnp1), mRNA [NM_009407]	mm|1qC3	NM_009407	NM_009407	Mm.425024	21958	ENSMUST00000027374	chr1:73061893-73061834	30.0176	2	32.8849	2	46.4507	2	23.8505	1	16.3387	1	18.9759	1
0		24989	0.0181732	0.342633	-0.876491	1			4.29571	4.36474	4.28155	3.65128	3.67495	2.98629	A_51_P505907	Tcl1b2	T cell leukemia/lymphoma 1B, 2	Mus musculus T cell leukemia/lymphoma 1B, 2 (Tcl1b2), mRNA [NM_013775]	mm|12qE	NM_013775	NM_013775	Mm.103653	27381	ENSMUST00000142230	chr12:106392958-106393017	19.6398	2	20.6023	2	19.448	2	12.5645	1	12.7723	1	7.92434	1
0		21896	0.0151264	0.325744	-0.874872	1			5.20813	5.0356	4.60517	3.88147	4.28818	4.05463	A_66_P127595	Gm11770	predicted gene 11770	PREDICTED: Mus musculus predicted gene 11770 (Gm11770), ncRNA [XR_880359]	mm|11qE2	XR_880359	XR_880359	Mm.406381	105243647		chr11:120078069-120078010	36.9662	2	32.7994	2	24.3385	2	14.738	1	19.5376	1	16.6175	1
0		56051	0.0235224	0.36489	-0.870479	1			5.87558	5.53318	5.64713	4.81562	4.42885	5.19998	A_51_P329811	Reg1	regenerating islet-derived 1	Mus musculus regenerating islet-derived 1 (Reg1), mRNA [NM_009042]	mm|6qC3	NM_009042	NM_009042	Mm.142731	19692	ENSMUST00000079926	chr6:78378527-78378586	58.7119	2	46.3076	2	50.1135	2	28.1609	2	21.5386	1	36.7577	2
0		56496	0.01873	0.343854	-0.870026	1			4.3246	4.04308	4.40627	3.03966	3.7297	3.39451	A_55_P2725718			predicted gene, 44218 [Source:MGI Symbol;Acc:MGI:5690610] [ENSMUST00000204010]	mm|6qB2.3					ENSMUST00000204010	chr6:49493333-49493274	20.037	2	16.485	1	21.2041	2	8.22299	1	13.2663	1	10.5159	1
0		28879	0.0456906	0.439983	-0.863771	1			4.90968	5.25512	4.97403	3.64304	4.59593	4.30854	A_55_P2721239	Senp1	SUMO1/sentrin specific peptidase 1	SUMO1/sentrin specific peptidase 1 [Source:MGI Symbol;Acc:MGI:2445054] [ENSMUST00000183105]	mm|15qF1		LF205030		223870	ENSMUST00000183105	chr15:97917612-97917553	30.058	2	38.1899	2	31.4292	2	12.493	1	24.1832	1	19.8152	1
0		31112	0.034027	0.403762	-0.85921	1			4.60439	5.1912	4.53578	4.12615	4.05634	3.57125	A_55_P2718294			Sycp3 like Y-linked [Source:MGI Symbol;Acc:MGI:2687328] [ENSMUST00000190676]						ENSMUST00000190676	chrY_random:30948461-30948520	24.3254	2	36.5348	2	23.1957	2	17.4621	1	16.6372	1	11.8865	1
0		6022	0.00672196	0.258961	-0.854374	1			7.22005	7.17411	6.82786	6.43681	6.14375	6.07835	A_52_P28844	Nrap	nebulin-related anchoring protein	Mus musculus nebulin-related anchoring protein (Nrap), transcript variant 2, mRNA [NM_008733]	mm|19qD2	NM_008733	NM_008733	Mm.386769	18175	ENSMUST00000095947	chr19:56394728-56394669	149.091	2	144.418	2	113.603	2	86.6307	2	70.7053	2	67.5716	2
0		23131	0.0220716	0.361506	-0.850143	1			5.13018	4.53672	5.15701	3.91395	4.31258	4.04695	A_55_P2089520	Col10a1	collagen, type X, alpha 1	Mus musculus collagen, type X, alpha 1 (Col10a1), mRNA [NM_009925]	mm|10qB1	NM_009925	NM_009925	Mm.443177	12813	ENSMUST00000105511	chr10:34116831-34116890	35.0217	2	23.2107	2	35.6792	2	15.0736	1	19.8708	1	16.5293	1
0		10396	0.0065605	0.258593	-0.847793	1			5.04102	5.14913	4.89705	4.4524	3.95125	4.14017	A_30_P01022543			lincRNA:chr18:5119300-5181600 reverse strand	mm|18qA1						chr18:5141813-5141754	32.9229	2	35.4848	2	29.796	2	21.893	1	15.4684	1	17.6325	1
0		18597	0.00641225	0.25785	-0.847109	1			5.8713	5.95764	6.26119	5.34916	4.97237	5.22727	A_66_P127579	4933430M04Rik	RIKEN cDNA 4933430M04 gene	Mus musculus RIKEN cDNA 4933430M04 gene (4933430M04Rik), long non-coding RNA [NR_045857]	mm|11qA3.2	NR_045857	NR_045857	Mm.79162	71316		chr11:24460109-24460168	58.5379	2	62.1482	2	76.7017	2	40.7622	2	31.393	2	37.4597	2
0		45171	0.00102857	0.157082	-0.842038	1			7.38508	7.64884	7.41431	6.60917	6.74288	6.57006	A_55_P2070869	Lcn2	lipocalin 2	Mus musculus lipocalin 2 (Lcn2), mRNA [NM_008491]	mm|2qB	NM_008491	NM_008491	Mm.9537	16819	ENSMUST00000144569	chr2:32240258-32240199	167.16	2	200.692	2	170.58	2	97.6244	2	107.105	2	95.0138	2
0		3354	0.000725408	0.141188	-0.841954	1			5.01611	4.97853	5.07977	4.01721	4.29844	4.2329	A_55_P2481223	Ascl5	achaete-scute family bHLH transcription factor 5	Mus musculus achaete-scute family bHLH transcription factor 5 (Ascl5), mRNA [NM_001270609]	mm|1qE4	NM_001270609	NM_001270609	Mm.491831	226439	ENSMUST00000180436	chr1:137947888-137947947	32.3593	2	31.5273	2	33.8192	2	16.192	1	19.6771	1	18.8031	1
0		51682	0.0216019	0.358718	-0.841174	1			5.86921	5.63977	5.26756	4.65898	4.55204	5.042	A_55_P2736929	Egf	epidermal growth factor	epidermal growth factor [Source:MGI Symbol;Acc:MGI:95290] [ENSMUST00000197713]	mm|3qG3		AK157778	Mm.252481	13645	ENSMUST00000197713	chr3:129402603-129402544	58.4532	2	49.8586	2	38.5207	2	25.2634	1	23.4585	1	32.9454	2
0		3966	0.0141463	0.319341	-0.83022	1			5.07554	5.62719	5.3829	4.38619	4.76935	4.43943	A_66_P100287			Q41ZI3_DESHA (Q41ZI3) Amidase, hydantoinase/carbamoylase , partial (5%) [TC1621588]	mm|2qH3		AK079676	Mm.438017			chr2:168010940-168010881	33.7202	2	49.4258	2	41.7266	2	20.9111	1	27.272	1	21.6971	1
0		28125	0.00187842	0.188412	-0.826197	1			4.08747	3.84027	3.86609	3.26314	2.99009	3.06201	A_51_P412895	Olfr1101	olfactory receptor 1101	Mus musculus olfactory receptor 1101 (Olfr1101), mRNA [NM_146591]	mm|2qD	NM_146591	NM_146591	Mm.377579	258584	ENSMUST00000099870	chr2:86829317-86829258	17.0001	2	14.3231	1	14.5817	2	9.60069	1	7.94522	1	8.35138	1
0		4463	0.0057436	0.253052	-0.825938	1			15.9321	16.2	16.3713	15.5106	15.2442	15.2708	A_51_P104687	Gh	growth hormone	Mus musculus growth hormone (Gh), mRNA [NM_008117]	mm|11qE1	NM_008117	NM_008117	Mm.343934	14599	ENSMUST00000103071	chr11:106162735-106162492	62524.8	2	75279	2	84774	2	46683.7	2	38811.1	2	39534.1	2
0		49400	0.0446553	0.436832	-0.824721	1			4.75246	4.06581	4.63498	3.31489	3.68851	3.97568	A_66_P125908	Hdc	histidine decarboxylase	Mus musculus histidine decarboxylase (Hdc), mRNA [NM_008230]	mm|2qF1	NM_008230	NM_008230	Mm.18603	15186	ENSMUST00000124396	chr2:126420416-126420357	26.9546	2	16.7468	1	24.8467	2	9.95134	1	12.893	1	15.7326	1
0		44248	0.0442788	0.435313	-0.823498	1			6.21274	5.33159	5.43678	4.85522	4.72445	4.93095	A_30_P01030582			lincRNA:chr7:114369337-114407862 forward strand	mm|7qE3						chr7:114381434-114381493	74.1689	2	40.2689	2	43.3145	2	28.9445	2	26.4364	1	30.5045	2
0		11686	0.0112899	0.300995	-0.823302	1			7.97037	7.98824	7.7815	7.18906	7.32771	6.75344	A_55_P1998471	S100a9	S100 calcium binding protein A9 (calgranulin B)	Mus musculus S100 calcium binding protein A9 (calgranulin B) (S100a9), transcript variant 1, mRNA [NM_001281852]	mm|3qF1	NM_001281852	NM_001281852	Mm.2128	20202	ENSMUST00000117167	chr3:90496632-90496573	250.797	2	253.922	2	220.021	2	145.922	2	160.643	2	107.892	2
0		31437	0.024519	0.368928	-0.822068	1			6.64816	6.62201	6.50349	5.90967	5.32052	6.07726	A_55_P2168451			RIKEN cDNA A930017K11 gene [Source:MGI Symbol;Acc:MGI:2442713] [ENSMUST00000162431]	mm|17qA3.3	XR_105886	XR_105886	Mm.328878		ENSMUST00000162431	chr17:26083608-26083549	100.299	2	98.4975	2	90.7288	2	60.1157	2	39.9611	2	67.5209	2
0		45123	0.0328303	0.401361	-0.82072	1			4.94259	4.87256	5.17036	3.85034	4.02986	4.64315	A_52_P329851	Ctbs	chitobiase, di-N-acetyl-	Mus musculus chitobiase, di-N-acetyl- (Ctbs), transcript variant 2, mRNA [NM_028836]	mm|3qH2	NM_028836	NM_028836	Mm.45396	74245	ENSMUST00000029840	chr3:146120448-146121742	30.7515	2	29.2946	2	36.0108	2	14.4234	1	16.3346	1	24.9878	1
0		12630	0.0498263	0.4501	-0.816746	1			5.0107	4.85986	4.71704	4.51446	4.08101	3.54188	A_51_P501018	Nek2	NIMA (never in mitosis gene a)-related expressed kinase 2	Mus musculus NIMA (never in mitosis gene a)-related expressed kinase 2 (Nek2), mRNA [NM_010892]	mm|1qH6	NM_010892	NM_010892	Mm.33773	18005	ENSMUST00000027931	chr1:193656343-193656402	32.2382	2	29.0377	2	26.3008	2	22.8553	1	16.9242	1	11.647	1
0		49903	0.000507482	0.125411	-0.816489	1			4.65527	4.45525	4.65011	3.8189	3.68127	3.81099	A_52_P524227	Olfr149	olfactory receptor 149	Mus musculus olfactory receptor 149 (Olfr149), mRNA [NM_207138]	mm|9qA5.1	NM_207138	NM_207138	Mm.377253	235256	ENSMUST00000082027	chr9:39509476-39509417	25.1986	2	21.9363	2	25.1086	2	14.1125	1	12.8284	1	14.0353	1
0		61084	0.0159114	0.33103	-0.816007	1			5.44978	5.4435	5.05517	4.19052	4.68391	4.62599	A_30_P01025690			lincRNA:chr6:148162552-148176577 reverse strand	mm|6qG3						chr6:148163933-148163874	43.7065	2	43.5169	2	33.2474	2	18.2588	1	25.7039	1	24.6923	1
0		25601	0.0133458	0.314508	-0.812865	1			4.95823	4.78795	4.93198	3.90328	3.88729	4.44899	A_52_P556006	Zc3h15	zinc finger CCCH-type containing 15	Q8K2B6_MOUSE (Q8K2B6) Erythropoietin 4 immediate early response, partial (6%) [TC1621134]	mm|2qD		AK050782	Mm.27804	69082		chr2:83487032-83487091	31.0868	2	27.6259	2	30.5263	2	14.9625	1	14.7976	1	21.8414	1
0		57370	0.00210681	0.192178	-0.812038	1			7.0217	6.7454	7.1062	6.2179	6.10675	6.11253	A_51_P104418	Dusp10	dual specificity phosphatase 10	Mus musculus dual specificity phosphatase 10 (Dusp10), mRNA [NM_022019]	mm|1qH5	NM_022019	NM_022019	Mm.404024	63953	ENSMUST00000048655	chr1:185898608-185898667	129.94	2	107.292	2	137.778	2	74.4347	2	68.915	2	69.1919	2
0		25680	0.034677	0.404941	-0.810728	1			5.75704	5.45586	4.89833	4.55958	4.65732	4.46216	A_66_P120230			predicted gene 29577 [Source:MGI Symbol;Acc:MGI:5580283] [ENSMUST00000186427]						ENSMUST00000186427	chrY_random:18813294-18813353	54.0807	2	43.8913	2	29.8226	2	23.5815	2	25.2344	1	22.0416	1
0		46152	0.0189457	0.344077	-0.809177	1			6.42617	6.97925	6.39414	5.75964	5.9687	5.64369	A_55_P2009483			predicted gene 29276 [Source:MGI Symbol;Acc:MGI:5579982] [ENSMUST00000190453]		XM_011251107	XM_011251107	Mm.380204		ENSMUST00000190453	chrY_random:12235205-12235146	85.9942	2	126.172	2	84.1063	2	54.1782	2	62.6264	2	49.9943	2
0		56404	0.0247929	0.370129	-0.807359	1			5.1616	4.70576	5.01674	4.40182	4.27281	3.78739	A_66_P131493			olfactory receptor 1456, pseudogene 1 [Source:MGI Symbol;Acc:MGI:3031290] [ENSMUST00000087769]	mm|19qA					ENSMUST00000087769	chr19:13153475-13153416	35.7929	2	26.096	2	32.3734	2	21.1387	1	19.3305	1	13.8076	1
0		19035	0.00848444	0.274911	-0.807305	1			4.70005	4.26901	4.39737	3.44117	3.69854	3.80482	A_55_P2011084	Trim30b	tripartite motif-containing 30B	tripartite motif-containing 30B [Source:MGI Symbol;Acc:MGI:4821256] [ENSMUST00000164410]	mm|7qE3	XM_011241953	XM_011241953	Mm.347647	244183	ENSMUST00000164410	chr7:111511427-111511368	25.993	2	19.2797	1	21.0737	2	10.8616	1	12.9829	1	13.9754	1
0		32802	0.0401242	0.422786	-0.805071	1			4.53532	4.7261	5.01917	4.39706	3.83826	3.63006	A_55_P2739439	Foxn3	forkhead box N3	forkhead box N3 [Source:MGI Symbol;Acc:MGI:1918625] [ENSMUST00000176829]	mm|12qE	XM_017315205	XM_017315205	Mm.341972	71375	ENSMUST00000176829	chr12:100457835-100447742	23.1883	2	26.4666	2	32.4281	2	21.0691	1	14.3032	1	12.3811	1
0		3979	0.0477127	0.444067	-0.804172	1			5.48658	4.89258	4.8862	4.47747	3.87677	4.4986	A_55_P1965681			predicted gene 12475 [Source:MGI Symbol;Acc:MGI:3649584] [ENSMUST00000119476]	mm|4qB2					ENSMUST00000119476	chr4:52373992-52373933	44.8359	2	29.7038	2	29.5728	2	22.2768	1	14.6901	1	22.6054	1
0		52456	0.00470883	0.24063	-0.803115	1			5.98701	6.20195	6.15458	5.2986	5.10131	5.53429	A_66_P121847	Sytl3	synaptotagmin-like 3	Mus musculus synaptotagmin-like 3 (Sytl3), transcript variant 1, mRNA [NM_031395]	mm|17qA1	NM_031395	NM_031395	Mm.442201	83672	ENSMUST00000160483	chr17:6942330-6942389	63.4264	2	73.6164	2	71.2382	2	39.3584	2	34.3279	1	46.3434	2
0		8825	0.0338223	0.40375	-0.802345	1			5.46324	4.63993	4.79538	4.18817	4.13517	4.16818	A_55_P2722606			predicted gene 28840 [Source:MGI Symbol;Acc:MGI:5579546] [ENSMUST00000190021]		XR_882339	XR_882339	Mm.195597		ENSMUST00000190021	chrY_random:15721876-15721935	44.1163	2	24.9321	2	27.7686	2	18.2291	1	17.5715	1	17.9782	1
0		2167	0.0218747	0.3604	-0.801589	1			5.70243	5.78103	5.64055	4.54435	4.8829	5.292	A_55_P2720430	Nfe2l2	nuclear factor, erythroid derived 2, like 2	Mus musculus nuclear factor, erythroid derived 2, like 2 (Nfe2l2), transcript variant 2, non-coding RNA [NR_132727]	mm|2qC3	NR_132727	NR_132727	Mm.1025	18024	ENSMUST00000152371	chr2:75529350-75529291	52.0719	2	54.9876	2	49.8857	2	23.3339	1	29.5053	1	39.1788	2
0		46855	0.0107948	0.298439	-0.801552	1			6.71379	7.2063	7.03179	6.06489	6.39059	6.09175	A_52_P317457			predicted gene, 17546 [Source:MGI Symbol;Acc:MGI:4937180] [ENSMUST00000168960]	mm|15qF1	XR_875612	XR_875612	Mm.440563		ENSMUST00000168960	chr15:95655099-95655040	104.967	2	147.677	2	130.852	2	66.9443	2	83.8993	2	68.2025	2
0		1140	0.0115069	0.302338	-0.79906	1			4.55442	4.60381	4.134	3.77842	3.68172	3.43492	A_55_P2132099				mm|8qB3.3						chr8:071762862-071762803	23.4973	2	24.3155	2	17.5573	2	13.722	1	12.8324	1	10.8147	1
0		5163	0.000439247	0.119667	-0.788645	1			10.5485	10.5286	10.6743	9.87008	9.68032	9.83506	A_51_P433192	Bcas1	breast carcinoma amplified sequence 1	Mus musculus breast carcinoma amplified sequence 1 (Bcas1), transcript variant 1, mRNA [NM_029815]	mm|2qH3	NM_029815	NM_029815	Mm.240850	76960	ENSMUST00000133673	chr2:170173537-170173478	1497.65	2	1477.2	2	1634.08	2	935.814	2	820.477	2	913.37	2
0		39941	0.019031	0.344077	-0.788101	1			4.27183	4.40347	3.77419	3.44228	3.20437	3.43854	A_55_P2091330	Olfr871	olfactory receptor 871	Mus musculus olfactory receptor 871 (Olfr871), mRNA [NM_146903]	mm|9qA3	NM_146903	NM_146903	Mm.103798	258905	ENSMUST00000073122	chr9:20017633-20017692	19.3174	2	21.163	2	13.6818	2	10.87	1	9.21748	1	10.8418	1
0		25681	0.0138156	0.316459	-0.785326	1			5.13891	4.77773	4.9634	4.21181	3.88821	4.42403	A_30_P01031396			lincRNA:chr8:34646787-34680312 forward strand	mm|8qA4						chr8:34675543-34675602	35.2343	2	27.4309	2	31.1983	2	18.5303	1	14.8071	1	21.4667	1
0		2391	0.0318182	0.399164	-0.784948	1			4.72711	5.51692	5.07563	4.32338	4.46192	4.17952	A_66_P121027			BB451452 RIKEN full-length enriched, 12 days embryo spinal ganglion Mus musculus cDNA clone D130011D03 3'. [BB451452]	mm|3qF2.2		BB451452	Mm.316769			chr3:100915580-100915639	26.4852	2	45.7886	2	33.7223	2	20.0201	1	22.038	1	18.1202	1
0		62733	0.0168013	0.336114	-0.782519	1			5.27014	5.70977	5.36024	4.55171	4.48753	4.95335	A_55_P2089025	Slc23a2	solute carrier family 23 (nucleobase transporters), member 2	solute carrier family 23 (nucleobase transporters), member 2 [Source:MGI Symbol;Acc:MGI:1859682] [ENSMUST00000127724]	mm|2qF2		AK087175		54338	ENSMUST00000127724	chr2:131901204-131901145	38.5895	2	52.3375	2	41.0764	2	23.4531	1	22.4327	1	30.9819	2
0		51062	0.0494044	0.449073	-0.780722	1			6.72195	7.3466	6.74624	5.98338	6.54004	5.94921	A_55_P1975546	Gm20736	predicted gene, 20736	Mus musculus predicted gene, 20736 (Gm20736), mRNA [NM_001037748]		NM_001037748	NM_001037748	Mm.391354	380994	ENSMUST00000186443	chrY_random:51013341-51013400	105.562	2	162.76	2	107.355	2	63.267	2	93.0568	2	61.786	2
0		19508	0.00623747	0.25545	-0.778506	1			5.29802	4.91572	5.05893	4.20408	4.50624	4.22683	A_55_P2144296				mm|6qF3						chr6:130626081-130626022	39.3425	2	30.1843	2	33.3342	2	18.4313	1	22.7254	1	18.7242	1
0		56415	0.0297855	0.392716	-0.777024	1			5.63443	5.11406	5.37786	4.86156	4.252	4.68172	A_55_P2315012	4930458D05Rik	RIKEN cDNA 4930458D05 gene	AV376221 RIKEN full-length enriched, adult male cecum Mus musculus cDNA clone 9130206M01 3'. [AV376221]	mm|5qE4		AK036594	Mm.271911	75802		chr5:101269883-101269824	49.6744	2	34.6326	2	41.5811	2	29.0719	2	19.0537	1	25.6649	1
0		29056	0.0341289	0.403762	-0.776077	1			5.83139	6.10995	5.73571	5.29389	4.68207	5.37286	A_55_P2562690				mm|18qB2						chr18:035560330-035560271	56.9407	2	69.0683	2	53.2871	2	39.23	2	25.6711	1	41.4373	2
0		14424	0.0183619	0.342651	-0.775608	1			5.38763	4.85173	5.40015	4.30759	4.39623	4.60887	A_66_P113137	Gm3907	predicted gene 3907	Q4RU14_TETNG (Q4RU14) Chromosome 12 SCAF14996, whole genome shotgun sequence. (Fragment), partial (3%) [TC1633051]	mm|5qF		AK031827	Mm.400264	100042571		chr5:108982273-108982332	41.8638	2	28.8745	2	42.2287	2	19.8021	1	21.0571	1	24.401	1
0		31721	0.0402571	0.42333	-0.774761	1			4.76043	4.78588	4.01822	3.63719	3.7567	3.84636	A_55_P1992884				mm|5qG2						chr5:136686914-136686855	27.1039	2	27.5863	2	16.2033	2	12.4423	1	13.5169	1	14.3837	1
0		57820	0.0329881	0.401775	-0.769135	1			4.14544	4.50653	4.53054	3.24007	3.69134	3.9437	A_66_P116372	Soat2	sterol O-acyltransferase 2	Mus musculus sterol O-acyltransferase 2 (Soat2), mRNA [NM_146064]	mm|15qF3	NM_146064	NM_146064	Mm.358862	223920	ENSMUST00000023806	chr15:101993657-101993716	17.6971	2	22.7301	2	23.1115	2	9.4484	1	12.9183	1	15.3876	1
0		50422	0.0109601	0.298439	-0.769031	1			5.23259	5.1703	4.98493	4.61062	4.07806	4.39205	A_30_P01025359			lincRNA:chr1:23340743-23341144 forward strand	mm|1qA5						chr1:23341085-23341144	37.5983	2	36.0093	2	31.6674	2	24.4306	2	16.8896	1	20.9961	1
0		8714	0.00426799	0.234604	-0.764263	1			5.47252	5.79929	5.85342	5.0224	4.96985	4.8402	A_55_P2007791	1700101I19Rik	RIKEN cDNA 1700101I19 gene		mm|1qB		AK007108		73589		chr1:34636314-34636255	44.401	2	55.688	2	57.8171	2	32.5007	2	31.3381	1	28.6448	1
0		43126	0.0186995	0.343854	-0.764212	1			6.75418	6.94303	6.55517	6.31752	5.81934	5.82289	A_66_P132423	Nr4a3	nuclear receptor subfamily 4, group A, member 3	nuclear receptor subfamily 4, group A, member 3 [Source:MGI Symbol;Acc:MGI:1352457] [ENSMUST00000154186]	mm|4qB1		BC038520	Mm.487935	18124	ENSMUST00000154186	chr4:48062977-48063036	107.947	2	123.044	2	94.0381	2	79.7558	2	56.467	2	56.6064	2
0		27371	0.0410658	0.426279	-0.762024	1			5.5677	5.65325	5.42167	4.57228	4.50558	5.27868	A_55_P2136895	Arhgap33os	Rho GTPase activating protein 33, opposite strand	Mus musculus Rho GTPase activating protein 33, opposite strand (Arhgap33os), long non-coding RNA [NR_036630]	mm|7qB1	NR_036630	NR_036630	Mm.297831	100504207		chr7:31307152-31307211	47.4291	2	50.3265	2	42.8634	2	23.7899	1	22.7151	1	38.8188	2
0		37675	0.0496864	0.450076	-0.760559	1			5.80538	5.53667	5.45899	5.23043	4.9213	4.36764	A_55_P2935740	Gm9946	predicted gene 9946		mm|6qF1		AK162833	Mm.483639	330403		chr6:117522196-117522255	55.9234	2	46.4199	2	43.9867	2	37.542	2	30.3011	2	20.6439	1
0		43935	0.040124	0.422786	-0.760335	1			4.37886	4.92533	4.13709	3.81462	3.51944	3.82622	A_51_P353895	Sult1c2	sulfotransferase family, cytosolic, 1C, member 2	Mus musculus sulfotransferase family, cytosolic, 1C, member 2 (Sult1c2), mRNA [NM_026935]	mm|17qC	NM_026935	NM_026935	Mm.19320	69083	ENSMUST00000023886	chr17:53969264-53969205	20.805	2	30.3859	2	17.595	2	14.0707	1	11.4672	1	14.1843	1
0		44987	0.0244256	0.368157	-0.760088	1			4.93644	4.53795	4.93227	4.11351	4.29556	3.71733	A_66_P102433	Gm15927	predicted gene 15927	BC061461 Prpf31 protein {Mus musculus} (exp=-1; wgp=0; cg=0), partial (12%) [TC1616998]	mm|7qA1		AK051804	Mm.445539	102638607		chr7:3586416-3586357	30.6208	2	23.2305	2	30.5324	2	17.3097	1	19.6378	1	13.1531	1
0		62174	0.0184597	0.342651	-0.758698	1			4.08418	4.68677	4.39919	3.54427	3.53143	3.81836	A_66_P114169	Gm7904	predicted gene 7904	Mus musculus predicted gene 7904 (Gm7904), non-coding RNA [NR_003372]	mm|9qA3	NR_003372	NR_003372	Mm.247282	666043		chr9:21411698-21411639	16.9614	1	25.7549	2	21.1003	2	11.6662	1	11.5629	1	14.1072	1
0		27243	0.0473251	0.443741	-0.75833	1			4.35611	4.91751	4.38691	3.7196	3.49912	4.16681	A_55_P2738467	Upf3a	UPF3 regulator of nonsense transcripts homolog A (yeast)	UPF3 regulator of nonsense transcripts homolog A (yeast) [Source:MGI Symbol;Acc:MGI:1914281] [ENSMUST00000211643]	mm|8qA1.1		AK166277	Mm.44858	67031	ENSMUST00000211643	chr8:13786978-13787037	20.4795	2	30.2217	2	20.9214	2	13.1738	1	11.3068	1	17.9612	1
0		20917	0.0121802	0.306262	-0.757795	1			4.64437	4.54835	4.49154	3.76158	3.53508	4.11422	A_51_P342189	A630091E08Rik	RIKEN cDNA A630091E08 gene		mm|7qE2		AK080303	Mm.234577	233544		chr7:105692182-105692123	25.0089	2	23.3985	2	22.4952	2	13.5628	1	11.5921	1	17.3182	1
0		35649	0.0395669	0.421081	-0.757397	1			6.04706	6.30447	6.6992	5.68977	5.27041	5.81836	A_51_P429335	Prss16	protease, serine 16 (thymus)	Mus musculus protease, serine 16 (thymus) (Prss16), mRNA [NM_019429]	mm|13qA3.1	NM_019429	NM_019429	Mm.32043	54373	ENSMUST00000006341	chr13:22094428-22094369	66.1221	2	79.0375	2	103.911	2	51.6167	2	38.5969	2	56.4289	2
0		15814	0.0492836	0.448853	-0.757271	1			5.1647	4.57944	4.36539	3.87213	4.19641	3.76917	A_52_P46384	Tmco4	transmembrane and coiled-coil domains 4	Mus musculus transmembrane and coiled-coil domains 4 (Tmco4), transcript variant 2, mRNA [NM_029857]	mm|4qD3	NM_029857	NM_029857	Mm.122336	77056	ENSMUST00000124835	chr4:138552442-138553952	35.8698	2	23.9083	2	20.6117	2	14.6429	1	18.3335	1	13.6343	1
0		43913	0.021293	0.357105	-0.756598	1			4.13982	4.30722	4.20704	3.06448	3.7031	3.61672	A_55_P2924306	Kctd2	potassium channel tetramerisation domain containing 2	potassium channel tetramerisation domain containing 2 [Source:MGI Symbol;Acc:MGI:1917632] [ENSMUST00000123345]	mm|11qE2	XM_006534166	XM_006534166	Mm.486681	70382	ENSMUST00000123345	chr11:115291266-115291325	17.6283	1	19.7972	2	18.469	2	8.36565	1	13.024	1	12.267	1
0		43707	0.00607857	0.254774	-0.755107	1			8.81836	9.27401	9.05955	8.22166	8.26325	8.40168	A_55_P2941115	1190028D05Rik	RIKEN cDNA 1190028D05 gene	PREDICTED: Mus musculus RIKEN cDNA 1190028D05 gene (1190028D05Rik), misc_RNA [XR_168452]	mm|8qB1.3	XR_168452	XR_168452	Mm.246790	330767		chr8:53441966-53442025	451.429	2	619.092	2	533.574	2	298.515	2	307.247	2	338.187	2
0		41352	0.0249224	0.370647	-0.754899	1			4.48234	4.29245	4.69533	3.39151	4.00927	3.80465	A_52_P24753	B930025P03Rik	RIKEN cDNA B930025P03 gene	Mus musculus RIKEN cDNA B930025P03 gene (B930025P03Rik), long non-coding RNA [NR_040705]	mm|8qA1.1	NR_040705	NR_040705	Mm.403203	320014		chr8:10871959-10871900	22.3522	2	19.5955	2	25.9081	2	10.4941	1	16.1031	1	13.9737	1
0		38258	0.0302652	0.39433	-0.754088	1			5.29763	5.15545	5.10394	4.75414	4.00634	4.53428	A_51_P170178	B3gnt8	UDP-GlcNAc:betaGal beta-1,3-N-acetylglucosaminyltransferase 8	Mus musculus UDP-GlcNAc:betaGal beta-1,3-N-acetylglucosaminyltransferase 8 (B3gnt8), transcript variant 1, mRNA [NM_146184]	mm|7qA3	NM_146184	NM_146184	Mm.192369	232984	ENSMUST00000206824	chr7:26414013-26414072	39.332	2	35.6406	2	34.3906	2	26.9861	2	16.0705	1	23.1714	1
0		39819	0.0368999	0.412533	-0.751435	1			9.90296	10.3544	10.3577	9.41392	9.80336	9.14355	A_55_P2090884	Fshb	follicle stimulating hormone beta	Mus musculus follicle stimulating hormone beta (Fshb), mRNA [NM_008045]	mm|2qE3	NM_008045	NM_008045	Mm.249525	14308	ENSMUST00000028533	chr2:106896459-106896400	957.386	2	1309.18	2	1312.17	2	682.137	2	893.524	2	565.566	2
0		28857	0.0168669	0.336488	-0.748552	1			5.16149	4.51606	4.91829	4.06986	4.1453	4.13502	A_51_P245090	Aqp3	aquaporin 3	Mus musculus aquaporin 3 (Aqp3), mRNA [NM_016689]	mm|4qA5	NM_016689	NM_016689	Mm.34043	11828	ENSMUST00000055327	chr4:41040021-41039962	35.7901	2	22.8807	2	30.2381	2	16.7939	1	17.6954	1	17.5697	1
0		8383	0.00796918	0.270535	-0.747557	1			5.05773	5.22508	5.01305	4.1043	4.36816	4.58072	A_52_P263386	Upf3a	UPF3 regulator of nonsense transcripts homolog A (yeast)	UPF3 regulator of nonsense transcripts homolog A (yeast) [Source:MGI Symbol;Acc:MGI:1914281] [ENSMUST00000211724]	mm|8qA1.1		AK033239	Mm.446153	67031	ENSMUST00000211724	chr8:13794980-13795039	33.3065	2	37.4029	2	32.2907	2	17.1996	1	20.6513	1	23.9296	1
0		20341	0.00196368	0.191492	-0.746535	1			5.64964	5.45395	5.29745	4.68677	4.75106	4.72362	A_55_P2736425	Sidt2	SID1 transmembrane family, member 2	Mus musculus SID1 transmembrane family, member 2 (Sidt2), transcript variant 2, mRNA [NM_172257]	mm|9qA5.2	NM_172257	NM_172257	Mm.379345	214597	ENSMUST00000160911	chr9:45760852-45760704	50.2009	2	43.8332	2	39.3271	2	25.7547	1	26.9284	1	26.4211	1
0		3651	0.0074493	0.264149	-0.745536	1			4.89199	5.38717	5.2233	4.48361	4.38988	4.39235	A_52_P610987	Slc28a3	solute carrier family 28 (sodium-coupled nucleoside transporter), member 3	Mus musculus solute carrier family 28 (sodium-coupled nucleoside transporter), member 3 (Slc28a3), mRNA [NM_022317]	mm|13qB1	NM_022317	NM_022317	Mm.18188	114304	ENSMUST00000022036	chr13:58654748-58654689	29.6917	2	41.8504	2	37.3569	2	22.3719	1	20.9646	1	21.0005	1
0		14445	0.0127372	0.310886	-0.735919	1			4.79987	5.17542	5.1539	4.09614	4.51452	4.31078	A_55_P2127860	Spata17	spermatogenesis associated 17	spermatogenesis associated 17 [Source:MGI Symbol;Acc:MGI:1921967] [ENSMUST00000183656]	mm|1qH5		AK006890	Mm.250430	74717	ENSMUST00000183656	chr1:188966874-188966815	27.855	2	36.1375	2	35.6023	2	17.1025	1	22.8563	1	19.846	1
0		30003	0.000278054	0.113497	-0.735467	1			10.0777	10.1352	10.2634	9.47271	9.37792	9.41928	A_66_P116252	Dusp16	dual specificity phosphatase 16	Mus musculus dual specificity phosphatase 16 (Dusp16), transcript variant A1, mRNA [NM_130447]	mm|6qG1	NM_130447	NM_130447	Mm.491182	70686	ENSMUST00000100857	chr6:134665842-134665783	1080.63	2	1124.61	2	1229.14	2	710.51	2	665.327	2	684.676	2
0		56317	0.020677	0.351524	-0.735395	1			5.19582	4.94894	5.48756	4.46531	4.69298	4.26785	A_52_P858929			BY746542 RIKEN full-length enriched, 2 days neonate thymus thymic cells (NOD) Mus musculus cDNA clone E430016G20 5'. [BY746542]	mm|2qB		AK088428	Mm.204836			chr2:38921617-38921676	36.6519	2	30.8873	2	44.8662	2	22.0898	1	25.8658	1	19.2641	1
0		58672	0.0191672	0.344077	-0.735028	1			5.14901	5.23314	4.7058	4.27015	4.48459	4.12812	A_30_P01025386			lincRNA:chr15:101084597-101095097 reverse strand	mm|15qF2						chr15:101087111-101087052	35.4819	2	37.6125	2	26.0968	2	19.295	1	22.3871	1	17.4859	1
0		35493	0.0395772	0.421081	-0.73474	1			4.38754	4.53248	4.1715	3.32907	3.49925	4.05898	A_66_P136196	Gm550	predicted gene 550	PREDICTED: Mus musculus predicted gene 550 (Gm550), transcript variant X1, mRNA [XM_006531872]	mm|19qA	XM_006531872	XM_006531872	Mm.301487	225852		chr19:6098112-6098171	20.9305	2	23.1427	2	18.0196	2	10.0496	1	11.3078	1	16.6676	1
0		3000	0.0218521	0.3604	-0.72797	1			6.08223	6.06184	6.09189	5.6605	4.9781	5.41344	A_55_P1994385	B3gnt6	UDP-GlcNAc:betaGal beta-1,3-N-acetylglucosaminyltransferase 6 (core 3 synthase)	Mus musculus UDP-GlcNAc:betaGal beta-1,3-N-acetylglucosaminyltransferase 6 (core 3 synthase) (B3gnt6), mRNA [NM_001081167]	mm|7qE2	NM_001081167	NM_001081167	Mm.98333	272411	ENSMUST00000098278	chr7:105341113-105341054	67.7539	2	66.8028	2	68.209	2	50.5803	2	31.5179	2	42.6195	2
0		59360	0.0113683	0.301792	-0.727851	1			5.08189	5.30229	4.74498	4.36465	4.3026	4.27836	A_55_P2058514	Gm20867	predicted gene, 20867	Mus musculus predicted gene, 20867 (Gm20867), mRNA [NM_001160142]		NM_001160142	NM_001160142	Mm.462976	100041256	ENSMUST00000185705	chrY_random:39019758-39019815	33.869	2	39.4593	2	26.8152	2	20.6012	1	19.7339	1	19.405	1
0		55428	0.000396181	0.115903	-0.724616	1			4.50608	4.35259	4.50894	3.66083	3.7286	3.80433	A_55_P2095251	Ell3	elongation factor RNA polymerase II-like 3	Mus musculus elongation factor RNA polymerase II-like 3 (Ell3), mRNA [NM_145973]	mm|2qE5	NM_145973	NM_145973	Mm.330522	269344	ENSMUST00000116432	chr2:121264847-121264788	22.723	2	20.4296	2	22.768	2	12.6479	1	13.2562	1	13.9707	1
0		51718	0.0169779	0.336768	-0.721981	1			5.66468	5.36415	5.54653	5.10516	4.7494	4.55485	A_55_P1994473				mm|10qC1						chr10:081161280-081161339	50.7269	2	41.1879	2	46.7381	2	34.4197	2	26.8974	1	23.5043	1
0		58474	0.0353995	0.406453	-0.720097	1			5.25274	5.30608	4.81187	4.31367	4.73086	4.16586	A_52_P318653	Cytip	cytohesin 1 interacting protein	Mus musculus cytohesin 1 interacting protein (Cytip), mRNA [NM_139200]	mm|2qC1.1	NM_139200	NM_139200	Mm.273905	227929	ENSMUST00000151785	chr2:58012435-58012376	38.1268	2	39.5629	2	28.0878	2	19.8859	1	26.554	1	17.9494	1
0		60077	0.0484203	0.446416	-0.719398	1			5.20918	4.55876	4.42052	4.16691	3.96518	3.89818	A_55_P2634244	Inpp5f	inositol polyphosphate-5-phosphatase F	inositol polyphosphate-5-phosphatase F [Source:MGI Symbol;Acc:MGI:2141867] [ENSMUST00000129085]	mm|7qF3		AK039468		101490	ENSMUST00000129085	chr7:135820872-135820931	36.993	2	23.5681	2	21.4145	2	17.9624	1	15.6184	1	14.9097	1
0		59394	0.0101221	0.292202	-0.718525	1			5.48457	5.56601	5.82186	4.74503	5.13843	4.83341	A_55_P2534859	Gm32700	predicted gene, 32700	PREDICTED: Mus musculus predicted gene, 32700 (Gm32700), ncRNA [XR_387214]	mm|1qD	XR_387214	XR_387214		102635333		chr1:88326705-88326646	44.7734	2	47.3736	2	56.566	2	26.8161	2	35.2227	2	28.5103	2
0		55292	0.0471491	0.443719	-0.717244	1			4.91679	5.12434	4.98538	3.82141	4.40358	4.6498	A_55_P2719294	Car5b	carbonic anhydrase 5b, mitochondrial	carbonic anhydrase 5b, mitochondrial [Source:MGI Symbol;Acc:MGI:1926249] [ENSMUST00000126650]	mm|XqF5		AK046691		56078	ENSMUST00000126650	chrX:160449965-160449906	30.2066	2	34.8804	2	31.6774	2	14.1371	1	21.1645	1	25.1032	1
0		1787	0.025556	0.374323	-0.716464	1			5.84925	6.26837	5.84848	4.97543	5.36518	5.47609	A_52_P42762	Zp3	zona pellucida glycoprotein 3	Mus musculus zona pellucida glycoprotein 3 (Zp3), mRNA [NM_011776]	mm|5qG2	NM_011776	NM_011776	Mm.1381	22788	ENSMUST00000005073	chr5:136464281-136464340	57.65	2	77.0845	2	57.6192	2	31.4596	2	41.2174	2	44.511	2
0		21211	0.0365115	0.411356	-0.715961	1			6.00011	6.17069	5.64536	5.12758	4.98354	5.55716	A_55_P2742450	Sdk2	sidekick cell adhesion molecule 2		mm|11qE2		BC038036	Mm.130504	237979		chr11:113727686-113727627	64.0049	2	72.0382	2	50.0521	2	34.9587	2	31.637	2	47.0837	2
0		60537	0.00161862	0.184021	-0.714862	1			5.29448	5.14252	5.02457	4.50964	4.47136	4.33599	A_55_P2718042			SH3-domain GRB2-like 3 [Source:MGI Symbol;Acc:MGI:700011] [ENSMUST00000179800]	mm|7qD3		AK157464	Mm.736		ENSMUST00000179800	chr7:89418406-89418465	39.2461	2	35.3225	2	32.5498	2	22.779	1	22.1827	1	20.1958	1
0		87	0.0149788	0.325497	-0.714456	1			13.8629	14.2097	14.4482	13.5126	13.4852	13.3796	A_55_P2137688	Cga	glycoprotein hormones, alpha subunit	Mus musculus glycoprotein hormones, alpha subunit (Cga), mRNA [NM_009889]	mm|4qA5	NM_009889	NM_009889	Mm.1361	12640	ENSMUST00000029975	chr4:34854544-34854603	14899.1	2	18946.7	2	22354.1	2	11687.2	2	11467.2	2	10657.7	2
0		13143	0.00580127	0.253052	-0.714411	1			5.50633	5.76089	5.60455	4.95661	4.69909	5.07283	A_55_P2491803	Gmnc	geminin coiled-coil domain containing	Mus musculus geminin coiled-coil domain containing (Gmnc), transcript variant 2, mRNA [NM_001285916]	mm|16qB2	NM_001285916	NM_001285916	Mm.326909	239789	ENSMUST00000089832	chr16:26957603-26957544	45.4537	2	54.2251	2	48.6562	2	31.052	2	25.9757	1	33.6569	2
0		59312	0.0030624	0.214292	-0.712512	1			5.34222	5.10134	5.31485	4.38223	4.6519	4.58676	A_55_P2334424	D630024D03Rik	RIKEN cDNA D630024D03 gene	Mus musculus RIKEN cDNA D630024D03 gene (D630024D03Rik), transcript variant 1, long non-coding RNA [NR_102310]	mm|11qA4	NR_102310	NR_102310	Mm.150222	414116		chr11:31718073-31718014	40.5667	2	34.3286	2	39.8043	2	20.8537	1	25.1397	1	24.0299	1
0		2386	0.030444	0.394604	-0.709733	1			6.04265	5.64738	5.44027	5.14895	5.09949	4.75267	A_51_P508300	Kcnn3	potassium intermediate/small conductance calcium-activated channel, subfamily N, member 3	Mus musculus potassium intermediate/small conductance calcium-activated channel, subfamily N, member 3 (Kcnn3), mRNA [NM_080466]	mm|3qF1	NM_080466	NM_080466	Mm.120250	140493	ENSMUST00000000811	chr3:89465136-89466660	65.9203	2	50.1223	2	43.4196	2	35.4804	2	34.2847	2	26.9585	2
0		12028	0.0034026	0.220058	-0.708527	1			7.60857	7.71473	7.77055	7.19388	6.91573	6.85866	A_55_P2112613	Gucy2d	guanylate cyclase 2d	Mus musculus guanylate cyclase 2d (Gucy2d), mRNA [NM_001130693]	mm|7qE2	NM_001130693	NM_001130693	Mm.389928	14918	ENSMUST00000098274	chr7:105625867-105625926	195.168	2	210.07	2	218.358	2	146.411	2	120.738	2	116.055	2
0		55166	0.0107093	0.297526	-0.708425	1			5.87412	5.54349	5.88487	4.98729	4.91504	5.27488	A_51_P209782	Cyp2c44	cytochrome P450, family 2, subfamily c, polypeptide 44	Mus musculus cytochrome P450, family 2, subfamily c, polypeptide 44 (Cyp2c44), transcript variant 1, mRNA [NM_001001446]	mm|19qC3	NM_001001446	NM_001001446	Mm.329866	226143	ENSMUST00000026211	chr19:44079594-44079535	58.6526	2	46.6399	2	59.0912	2	31.7194	2	30.1699	2	38.7167	2
0		40875	0.0132927	0.314508	-0.70807	1			4.98793	5.13126	4.85822	4.40365	3.99142	4.45813	A_51_P449094				mm|9qE1		AK081265	Mm.407788			chr9:79993409-79993468	31.7334	2	35.048	2	29.0049	2	21.1656	1	15.9051	1	21.9802	1
0		21111	0.00898655	0.282411	-0.707657	1			4.73329	4.62692	4.60986	3.6728	4.15752	4.01677	A_66_P118038	Ada	adenosine deaminase	Mus musculus adenosine deaminase (Ada), transcript variant 2, mRNA [NM_007398]	mm|2qH3	NM_007398	NM_007398	Mm.388	11486	ENSMUST00000156939	chr2:163556101-163556042	26.5988	2	24.7082	2	24.4177	2	12.7533	1	17.8458	1	16.1871	1
0		16198	0.0481193	0.445322	-0.706051	1			4.5308	4.85077	4.68256	3.67433	4.43955	3.83209	A_51_P389135	Cfap74	cilia and flagella associated protein 74	cilia and flagella associated protein 74 [Source:MGI Symbol;Acc:MGI:1917130] [ENSMUST00000050128]	mm|4qE2	XM_006539054	XM_006539054	Mm.472798	544678	ENSMUST00000050128	chr4:154821954-154822013	23.1157	2	28.8554	2	25.6797	2	12.7669	1	21.6989	1	14.2421	1
0		14469	0.0150088	0.325562	-0.704486	1			5.59988	5.5424	5.28678	4.49246	4.85872	4.96443	A_30_P01019966			lincRNA:chr6:119798500-119817050 forward strand	mm|6qF1						chr6:119807180-119807239	48.4989	2	46.6047	2	39.0374	2	22.5094	1	29.0149	1	31.2206	2
0		45785	2.27628e-05	0.0763255	-0.703749	1			11.4243	11.3958	11.3249	10.6596	10.6807	10.6935	A_55_P1975155	Galnt6	UDP-N-acetyl-alpha-D-galactosamine:polypeptide N-acetylgalactosaminyltransferase 6	Mus musculus UDP-N-acetyl-alpha-D-galactosamine:polypeptide N-acetylgalactosaminyltransferase 6 (Galnt6), transcript variant 1, mRNA [NM_001161767]	mm|15qF1	NM_001161767	NM_001161767	Mm.22969	207839		chr15:100522296-100522237	2748.35	2	2694.44	2	2565.36	2	1617.53	2	1641.42	2	1656.03	2
0		20517	0.0396056	0.421081	-0.703127	1			4.97377	4.92456	5.03821	4.26612	3.87985	4.68119	A_66_P112417	Skida1	SKI/DACH domain containing 1	PREDICTED: Mus musculus SKI/DACH domain containing 1 (Skida1), transcript variant X3, mRNA [XM_006497551]	mm|2qA3	XM_006497551	XM_006497551	Mm.102183	72668		chr2:17965639-17965580	31.4235	2	30.3696	2	32.8588	2	19.2411	1	14.7214	1	25.6554	1
0		23512	0.00161157	0.184021	-0.702324	1			4.26978	4.56063	4.46161	3.65843	3.75257	3.77405	A_52_P134762			interferon activated gene 203 [Source:MGI Symbol;Acc:MGI:96428] [ENSMUST00000138143]	mm|1qH3		AK172505	Mm.472787		ENSMUST00000138143	chr1:175863836-175863777	19.29	2	23.5986	2	22.0333	2	12.627	1	13.4783	1	13.6805	1
0		62387	0.0170589	0.336768	-0.70211	1			6.10311	5.65916	5.74539	5.36243	4.98823	5.05066	A_66_P129469			predicted gene 13880 [Source:MGI Symbol;Acc:MGI:3649539] [ENSMUST00000118421]	mm|2qE2		LF193449			ENSMUST00000118421	chr2:103659275-103659216	68.7414	2	50.5331	2	53.6457	2	41.1389	2	31.74	2	33.1437	2
0		59326	0.0219863	0.360752	-0.696991	1			5.95555	5.69724	5.99489	5.27522	4.86166	5.41984	A_55_P2065671	Ccnb1	cyclin B1	Mus musculus cyclin B1 (Ccnb1), mRNA [NM_172301]	mm|13qD1	NM_172301	NM_172301	Mm.260114	268697	ENSMUST00000147790	chr13:101548781-101548722	62.0584	2	51.885	2	63.7737	2	38.7257	2	29.074	1	42.8089	2
0		28287	0.00335809	0.219043	-0.696141	1			4.31188	4.01689	4.24291	3.61302	3.38072	3.48951	A_55_P2727903	4930568A12Rik	RIKEN cDNA 4930568A12 gene	PREDICTED: Mus musculus RIKEN cDNA 4930568A12 gene (4930568A12Rik), transcript variant X2, misc_RNA [XR_373301]	mm|1qB	XR_373301	XR_373301	Mm.108996	75883		chr1:34534429-34534370	19.8612	2	16.1884	2	18.934	2	12.2357	1	10.416	1	11.2317	1
0		38517	0.0207263	0.351654	-0.695786	1			4.94739	5.03308	4.6455	4.01547	4.47159	4.05155	A_66_P117254	A530095I07Rik	RIKEN cDNA A530095I07 gene		mm|13qC1		AK041266	Mm.255451	210373		chr13:69682187-69682128	30.8541	2	32.7423	2	25.0285	2	16.1725	1	22.1861	1	16.5821	1
0		31336	0.0283146	0.386394	-0.694985	1			5.51467	4.89236	4.94502	4.37254	4.36111	4.53345	A_66_P100611			UI-M-BH3-aqn-e-09-0-UI.r1 NIH_BMAP_M_S4 Mus musculus cDNA clone UI-M-BH3-aqn-e-09-0-UI 5', mRNA sequence [BM934828]	mm|15qF1		BC012717	Mm.489940			chr15:98696434-98696493	45.7173	2	29.6993	2	30.8035	2	20.714	1	20.5506	1	23.1582	1
0		21182	0.024504	0.36883	-0.694605	1			6.01364	6.18945	6.29611	5.38148	5.2161	5.81782	A_55_P2739052	Ppfibp2	PTPRF interacting protein, binding protein 2 (liprin beta 2)	PTPRF interacting protein, binding protein 2 (liprin beta 2) [Source:MGI Symbol;Acc:MGI:894649] [ENSMUST00000207852]	mm|7qE3		AK171349	Mm.2817	19024	ENSMUST00000207852	chr7:114801089-114801148	64.6081	2	72.981	2	78.5812	2	41.6856	2	37.1707	2	56.4076	2
0		43294	0.0370783	0.41315	-0.694128	1			5.38479	4.79908	4.90084	4.60178	4.16706	4.23348	A_55_P2508678	Platr14	pluripotency associated transcript 14	Mus musculus pluripotency associated transcript 14 (Platr14), transcript variant 1, long non-coding RNA [NR_040323]	mm|2qE2	NR_040323	NR_040323	Mm.417929	74959		chr2:104408282-104408341	41.7813	2	27.8399	2	29.8744	2	24.2814	1	17.9643	1	18.8107	1
0		57605	0.0097841	0.287585	-0.691455	1			5.00365	5.36774	5.26319	4.407	4.42799	4.72522	A_55_P2062986	Tmprss11a	transmembrane protease, serine 11a	Mus musculus transmembrane protease, serine 11a (Tmprss11a), mRNA [NM_001033233]	mm|5qE1	NM_001033233	NM_001033233	Mm.249106	194597	ENSMUST00000101073	chr5:86839516-86839457	32.081	2	41.2905	2	38.404	2	21.2148	1	21.5257	1	26.4505	1
0		54248	0.0306887	0.39531	-0.68854	1			6.82614	7.0366	6.83271	6.02618	6.60692	5.99673	A_55_P2736739	Parp8	poly (ADP-ribose) polymerase family, member 8		mm|13qD2.3		AK155693	Mm.274466	52552		chr13:117809983-117809924	113.468	2	131.289	2	113.986	2	65.1719	2	97.4724	2	63.8553	2
0		59817	0.0417258	0.428829	-0.688535	1			5.54456	5.32024	4.9667	4.88543	4.33141	4.54906	A_52_P546162			immunoglobulin kappa variable 4-58 [Source:MGI Symbol;Acc:MGI:2685923] [ENSMUST00000197448]	mm|6qC1		JX492340	Mm.321289		ENSMUST00000197448	chr6:69450442-69450383	46.6744	2	39.9532	2	31.2698	2	29.557	2	20.1318	1	23.4101	1
0		49618	0.0236284	0.365293	-0.686679	1			4.14046	4.35007	4.32901	3.39538	3.41555	3.94856	A_51_P327934	Rfx2	regulatory factor X, 2 (influences HLA class II expression)	Mus musculus regulatory factor X, 2 (influences HLA class II expression) (Rfx2), transcript variant 2, mRNA [NM_009056]	mm|17qD	NM_009056	NM_009056	Mm.102	19725	ENSMUST00000002444	chr17:56915808-56915749	17.636	2	20.3939	2	20.0984	2	10.5223	1	10.6704	1	15.4396	1
0		28156	0.0215132	0.358335	-0.685733	1			8.30807	8.76856	8.93183	8.00404	7.98662	7.9606	A_52_P522255	Pitx1	paired-like homeodomain transcription factor 1	Mus musculus paired-like homeodomain transcription factor 1 (Pitx1), mRNA [NM_011097]	mm|13qB1	NM_011097	NM_011097	Mm.135195	18740	ENSMUST00000021968	chr13:55926476-55926417	316.942	2	436.113	2	488.369	2	256.718	2	253.637	2	249.103	2
0		48500	0.0271957	0.382424	-0.685531	1			4.20489	4.27674	4.67171	3.96632	3.63532	3.4951	A_66_P110891	Sgo2a	shugoshin 2A	Mus musculus shugoshin-like 2a (S. pombe) (Sgol2a), transcript variant 2, mRNA [NM_001177867]	mm|1qC1.3	NM_001177867	NM_001177867	Mm.32800	68549	ENSMUST00000190746	chr1:58082120-58082179	18.4416	1	19.3833	2	25.4874	2	15.6309	1	12.4262	1	11.2754	1
0		33979	0.00428773	0.234604	-0.685445	1			4.32421	4.21596	4.29713	3.60852	3.39129	3.78115	A_55_P2097773	Msh4	mutS homolog 4	Mus musculus mutS homolog 4 (Msh4), transcript variant 1, mRNA [NM_031870]	mm|3qH3	NM_031870	NM_031870	Mm.272226	55993	ENSMUST00000190449	chr3:153535290-153535231	20.0317	2	18.5836	2	19.6591	2	12.1976	1	10.4925	1	13.748	1
0		45795	0.0294345	0.391187	-0.684271	1			6.81197	7.0007	6.50446	6.20119	6.26666	5.79648	A_30_P01023020			lincRNA:chr18:3003075-3016150 reverse strand	mm|18qA1						chr18:3005494-3005435	112.359	2	128.062	2	90.7902	2	73.5772	2	76.9931	2	55.5794	2
0		45541	0.0458618	0.440265	-0.683792	1			4.3188	4.16272	3.8406	3.09867	3.76679	3.40529	A_55_P2145333	4933406F09Rik	RIKEN cDNA 4933406F09 gene	Mus musculus RIKEN cDNA 4933406F09 gene (4933406F09Rik), long non-coding RNA [NR_015568]	mm|14qA1	NR_015568	NR_015568	Mm.396182	68308		chr14:8254185-8254244	19.9567	2	17.9103	2	14.3264	2	8.56628	1	13.6118	1	10.5948	1
0		59956	0.0238473	0.365765	-0.680935	1			6.64716	7.06184	6.68659	6.06123	6.38188	5.90967	A_66_P117981			BB018779 RIKEN full-length enriched, adult male testis (DH10B) Mus musculus cDNA clone 4930579N16 3'. [BB018779]			AK029817	Mm.350737			chrY_random:5527037-5526978	100.229	2	133.606	2	103.006	2	66.7747	2	83.3948	2	60.1155	2
0		56056	0.0477967	0.444135	-0.680711	1			5.74614	5.87959	5.77767	5.5963	4.88593	4.87904	A_55_P1981186	Drd3	dopamine receptor D3	Mus musculus dopamine receptor D3 (Drd3), mRNA [NM_007877]	mm|16qB4	NM_007877	NM_007877	Mm.439735	13490	ENSMUST00000023390	chr16:43822893-43822952	53.6737	2	58.8752	2	54.8596	2	48.3788	2	29.5673	1	29.4264	1
0		42063	0.00208572	0.192178	-0.680652	1			5.35726	5.67675	5.59299	4.84823	4.87506	4.86176	A_52_P149577	Rab25	RAB25, member RAS oncogene family	Mus musculus RAB25, member RAS oncogene family (Rab25), mRNA [NM_016899]	mm|3qF1	NM_016899	NM_016899	Mm.26994	53868	ENSMUST00000131775	chr3:88346663-88346274	40.9918	2	51.1529	2	48.268	2	28.8047	2	29.3453	2	29.076	2
0		58849	0.000130538	0.0986509	-0.680639	1			11.53	11.4199	11.4134	10.829	10.7454	10.7468	A_52_P135822	Myo18a	myosin XVIIIA	myosin XVIIIA [Source:MGI Symbol;Acc:MGI:2667185] [ENSMUST00000130627]	mm|11qB5	XM_006533597	XM_006533597	Mm.341248	360013	ENSMUST00000130627	chr11:77667357-77668202	2957.1	2	2739.79	2	2727.53	2	1819.13	2	1716.73	2	1718.35	2
0		5202	0.00152104	0.1794	-0.676435	1			5.7518	5.71246	5.76014	5.12939	4.89385	5.17185	A_55_P2042813	Gbp11	guanylate binding protein 11	Mus musculus guanylate binding protein 11 (Gbp11), transcript variant 1, mRNA [NM_001039647]	mm|5qE5	NM_001039647	NM_001039647	Mm.458435	634650	ENSMUST00000100960	chr5:105752204-105752145	53.8845	2	52.4349	2	54.1971	2	35.0027	2	29.7301	1	36.048	2
0		45764	0.00647487	0.258225	-0.675045	1			5.13227	5.18782	4.96978	4.5277	4.53907	4.19795	A_55_P2721209	2310022A10Rik	RIKEN cDNA 2310022A10 gene	RIKEN cDNA 2310022A10 gene [Source:MGI Symbol;Acc:MGI:1913617] [ENSMUST00000190903]	mm|7qA3		CA465414	Mm.491709	66367	ENSMUST00000190903	chr7:28339010-28339069	35.0725	2	36.4493	2	31.3366	2	23.0661	1	23.2486	1	18.3531	1
0		20817	0.0059351	0.253864	-0.674573	1			6.32555	6.45458	6.15382	5.47541	5.64236	5.79245	A_55_P1994290	Gm10791	predicted gene 10791	Mus musculus predicted gene 10791 (Gm10791), long non-coding RNA [NR_045889]	mm|16qC3.3	NR_045889	NR_045889	Mm.441351	100038614		chr16:84979150-84979209	80.2009	2	87.7046	2	71.2008	2	44.4901	2	49.9482	2	55.4245	2
0		53584	0.00931278	0.283192	-0.673637	1			5.49864	5.22668	5.12954	4.67668	4.43087	4.7264	A_55_P2064921	1500002C15Rik	RIKEN cDNA 1500002C15 gene	Q8WT68_9NEOP (Q8WT68) Elongation factor-1 alpha (Fragment), partial (6%) [TC1589610]	mm|4qE2		AK005108	Mm.379515	68946		chr4:155108042-155107983	45.2123	2	37.4443	2	35.0063	2	25.5752	1	21.5687	1	26.4722	1
0		54069	0.0298497	0.392859	-0.67323	1			4.07769	4.75853	4.51665	3.69444	3.83698	3.80176	A_55_P2721683	Epb41l1	erythrocyte membrane protein band 4.1 like 1	erythrocyte membrane protein band 4.1 like 1 [Source:MGI Symbol;Acc:MGI:103010] [ENSMUST00000142048]	mm|2qH1		AK165479	Mm.20852	13821	ENSMUST00000142048	chr2:156328033-156328092	16.8853	1	27.0682	2	22.8901	2	12.946	1	14.2905	1	13.9458	1
0		2941	0.00917967	0.28316	-0.671942	1			7.45137	7.25156	7.47067	6.80649	6.47463	6.87666	A_66_P123749	1110002O04Rik	RIKEN cDNA 1110002O04 gene	PREDICTED: Mus musculus RIKEN cDNA 1110002O04 gene (1110002O04Rik), transcript variant X1, ncRNA [XR_373311]	mm|1qB	XR_373311	XR_373311		68483		chr1:35937901-35937960	175.02	2	152.384	2	177.376	2	111.933	2	88.9319	2	117.511	2
0		60050	0.00188586	0.188412	-0.670103	1			5.79582	5.81273	5.80649	4.99006	5.10953	5.30514	A_52_P561224	4932438H23Rik	RIKEN cDNA 4932438H23 gene	Mus musculus RIKEN cDNA 4932438H23 gene (4932438H23Rik), transcript variant 1, mRNA [NM_028905]	mm|16qC3.3	NM_028905	NM_028905	Mm.236220	74387	ENSMUST00000146047	chr16:91056231-91056172	55.554	2	56.2091	2	55.9664	2	31.7802	2	34.5242	2	39.5373	2
0		53248	0.0392233	0.419519	-0.669454	1			6.35464	6.72306	6.38818	6.03658	5.44472	5.97621	A_55_P2641473	Cfap46	cilia and flagella associated protein 46	Mus musculus cilia and flagella associated protein 46 (Cfap46), mRNA [NM_001302546]	mm|7qF4	NM_001302546	NM_001302546	Mm.458349	212124	ENSMUST00000138129	chr7:146865232-146864449	81.8349	2	105.643	2	83.7592	2	65.6436	2	43.5537	2	62.9534	2
0		3297	0.0346779	0.404941	-0.668384	1			5.88095	6.19002	5.91543	5.32311	5.00228	5.65586	A_30_P01030900			lincRNA:chr18:5808025-5818625 reverse strand	mm|18qA1						chr18:5809096-5809037	58.9308	2	73.0101	2	60.3564	2	40.0328	2	32.0506	1	50.4179	2
0		30591	0.0482836	0.446039	-0.668234	1			6.3059	6.08463	5.6433	5.47472	5.07038	5.48403	A_52_P246252	Cyp2a5	cytochrome P450, family 2, subfamily a, polypeptide 5	Mus musculus cytochrome P450, family 2, subfamily a, polypeptide 5 (Cyp2a5), mRNA [NM_007812]	mm|7qA3	NM_007812	NM_007812	Mm.389848	13087	ENSMUST00000170631	chr7:27628169-27628228	79.1162	2	67.8664	2	49.9808	2	44.4687	2	33.5998	2	44.7565	2
0		4430	0.0184004	0.342651	-0.667433	1			5.35098	5.44253	5.5736	5.08686	4.53378	4.74418	A_55_P1990221	LOC102637854	uncharacterized LOC102637854	PREDICTED: Mus musculus uncharacterized LOC102637854 (LOC102637854), transcript variant X1, ncRNA [XR_388949]	mm|11qC	XR_388949	XR_388949	Mm.418696	102637854		chr11:88854469-88854410	40.8138	2	43.4877	2	47.6234	2	33.9859	2	23.1634	1	26.8003	1
0		18322	0.0157833	0.330402	-0.665359	1			4.70285	4.69323	4.75191	4.00267	3.79317	4.35607	A_55_P1994190	Heph	hephaestin	Mus musculus hephaestin (Heph), transcript variant 2, mRNA [NM_181273]	mm|XqC3	NM_181273	NM_181273	Mm.277092	15203	ENSMUST00000079322	chrX:93725815-93725874	26.0434	2	25.8704	2	26.9443	2	16.0297	1	13.863	1	20.4789	1
0		49761	0.00345117	0.221297	-0.663344	1			6.28776	6.34169	6.35335	5.5013	5.63062	5.86085	A_51_P220049	Zfp119a	zinc finger protein 119a		mm|17qD		AK047498	Mm.460659	104349		chr17:56002337-56002278	78.1276	2	81.1034	2	81.7614	2	45.2955	2	49.5434	2	58.1154	2
0		60544	0.0299863	0.393339	-0.662573	1			5.37196	4.96234	4.77121	4.34798	4.54744	4.22237	A_30_P01018597			lincRNA:chrX:121493684-121500532 forward strand	mm|XqE3						chrX:121499267-121499326	41.4116	2	31.1755	2	27.3073	2	20.3645	1	23.3839	1	18.6664	1
0		56227	0.000997794	0.155145	-0.659669	1			8.69681	8.7791	8.76585	8.22447	7.97935	8.05893	A_55_P1966833	Xaf1	XIAP associated factor 1	Mus musculus XIAP associated factor 1 (Xaf1), transcript variant 1, mRNA [NM_001037713]	mm|11qB4	NM_001037713	NM_001037713	Mm.291131	327959	ENSMUST00000094041	chr11:72122169-72122228	414.955	2	439.311	2	435.295	2	299.097	2	252.362	2	266.673	2
0		61759	0.00843072	0.274395	-0.659035	1			5.06084	5.39625	5.23681	4.38776	4.70989	4.61914	A_30_P01020029			lincRNA:chr13:99890903-99892577 reverse strand	mm|13qD1						chr13:99891037-99890978	33.3784	2	42.1147	2	37.7082	2	20.9338	1	26.1709	1	24.5754	1
0		3172	4.91477e-05	0.0986509	-0.658873	1			13.2995	13.309	13.4022	12.6875	12.6515	12.6952	A_55_P2080774	Qdpr	quinoid dihydropteridine reductase	Mus musculus quinoid dihydropteridine reductase (Qdpr), mRNA [NM_024236]	mm|5qB3	NM_024236	NM_024236	Mm.30204	110391	ENSMUST00000117425	chr5:45825858-45825799	10082.2	2	10148.9	2	10826	2	6596.42	2	6434	2	6631.83	2
0		16295	0.00119734	0.164644	-0.656262	1			5.64338	5.72688	5.70845	4.90065	5.16257	5.0467	A_55_P2543510	Gm46941	predicted gene, 46941	PREDICTED: Mus musculus uncharacterized LOC108169115 (LOC108169115), ncRNA [XR_001785046]	mm|5qF	XR_001785046	XR_001785046		108169115		chr5:112699860-112699801	49.9835	2	52.9617	2	52.2895	2	29.8705	2	35.8169	2	33.0527	2
0		60732	0.00354749	0.223267	-0.656146	1			5.8885	6.15839	6.10021	5.39321	5.51097	5.27448	A_55_P1974636	Gm14625	predicted gene 14625	Mus musculus predicted gene 14625 (Gm14625), mRNA [NM_001220498]	mm|XqA5	NM_001220498	NM_001220498	Mm.477978	625210	ENSMUST00000169006	chrX:52699990-52700049	59.24	2	71.4266	2	68.6033	2	42.0261	2	45.6002	2	38.7057	2
0		39496	0.0286475	0.387688	-0.655015	1			6.34169	6.57417	6.47125	5.44075	6.01351	5.9678	A_52_P441168			predicted gene 15532 [Source:MGI Symbol;Acc:MGI:3782981] [ENSMUST00000121192]	mm|6qF1					ENSMUST00000121192	chr6:119843075-119843134	81.1031	2	95.2846	2	88.724	2	43.4338	2	64.6023	2	62.5875	2
0		39798	0.00640317	0.25785	-0.653752	1			4.30037	4.67493	4.39563	3.69354	3.85199	3.86415	A_55_P2553279	Gm30525	predicted gene, 30525	PREDICTED: Mus musculus predicted gene, 30525 (Gm30525), ncRNA [XR_388638]	mm|11qB1.3	XR_388638	XR_388638		102632458		chr11:53117067-53117008	19.7034	2	25.5442	2	21.0482	2	12.9379	1	14.4399	1	14.5621	1
0		9350	0.00701381	0.261321	-0.651358	1			4.95333	5.01664	5.01562	4.56706	4.33407	4.13038	A_52_P257041	Nudt6	nudix (nucleoside diphosphate linked moiety X)-type motif 6	Mus musculus nudix (nucleoside diphosphate linked moiety X)-type motif 6 (Nudt6), transcript variant 2, mRNA [NM_153561]	mm|3qB	NM_153561	NM_153561	Mm.472818	229228	ENSMUST00000198158	chr3:37311317-37308461	30.9814	2	32.3711	2	32.3484	2	23.704	1	20.1691	1	17.5133	1
0		9523	0.0163063	0.332723	-0.649422	1			6.41068	6.51433	6.25841	6.03492	5.60312	5.59711	A_66_P114744	D930030F02Rik	RIKEN cDNA D930030F02 gene	PREDICTED: Mus musculus RIKEN cDNA D930030F02 gene (D930030F02Rik), transcript variant X5, ncRNA [XR_001778323]	mm|7qF5	XR_001778323	XR_001778323	Mm.406709	320688		chr7:151956333-151956392	85.0758	2	91.4129	2	76.5543	2	65.5679	2	48.6079	2	48.406	2
0		43221	0.00207615	0.192178	-0.648429	1			8.09152	8.22228	8.12063	7.63371	7.50613	7.3493	A_51_P162162	Inmt	indolethylamine N-methyltransferase	Mus musculus indolethylamine N-methyltransferase (Inmt), mRNA [NM_009349]	mm|6qB3	NM_009349	NM_009349	Mm.299	21743	ENSMUST00000003569	chr6:55120829-55120770	272.765	2	298.644	2	278.326	2	198.599	2	181.79	2	163.065	2
0		49882	0.0459661	0.440753	-0.646938	1			5.63136	6.35293	6.1672	5.39473	5.2933	5.52265	A_55_P2502676	Slc17a9	solute carrier family 17, member 9	Mus musculus solute carrier family 17, member 9 (Slc17a9), mRNA [NM_183161]	mm|2qH4	NM_183161	NM_183161	Mm.87189	228993	ENSMUST00000094218	chr2:180476906-180476965	49.5689	2	81.7376	2	71.8639	2	42.0702	2	39.214	2	45.9709	2
0		62374	0.0338277	0.40375	-0.645475	1			4.68578	5.16802	4.72931	4.46561	4.16969	4.01139	A_55_P2163438	Actn2	actinin alpha 2	actinin alpha 2 [Source:MGI Symbol;Acc:MGI:109192] [ENSMUST00000110616]	mm|13qA1		AK047768	Mm.37638	11472	ENSMUST00000110616	chr13:12400607-12400548	25.7371	2	35.9525	2	26.5256	2	22.0944	1	17.9971	1	16.1268	1
0		5268	0.0477243	0.444067	-0.644211	1			5.62482	5.62801	5.76948	4.73679	4.88478	5.46811	A_30_P01021270			lincRNA:chr2:75496518-75496992 reverse strand	mm|2qC3						chr2:75496638-75496579	49.3447	2	49.4538	2	54.5491	2	26.6635	1	29.5438	1	44.2653	2
0		62628	0.0214676	0.357843	-0.643969	1			5.86672	5.80108	5.43303	5.08242	5.23668	4.84982	A_66_P122247	Gm34312	predicted gene, 34312		mm|6qD1		AK048295	Mm.126865	102637526		chr6:87549094-87549153	58.3526	2	55.7572	2	43.202	2	33.8814	2	37.705	2	28.8365	1
0		29850	0.0435627	0.433922	-0.643766	1			4.52317	4.85938	4.22417	3.96561	3.65124	4.05858	A_55_P2102974	LOC102633321	uncharacterized LOC102633321	PREDICTED: Mus musculus uncharacterized LOC102633321 (LOC102633321), transcript variant X4, ncRNA [XR_001779156]	mm|9qA5.2	XR_001779156	XR_001779156	Mm.417189	102633321		chr9:46135849-46135790	22.9938	2	29.0282	2	18.6897	2	15.6231	1	12.5641	1	16.663	1
0		2244	0.0282513	0.386394	-0.643568	1			6.53176	6.48493	6.06307	5.47931	5.80101	5.86874	A_52_P408145	Arhgef6	Rac/Cdc42 guanine nucleotide exchange factor (GEF) 6	Rac/Cdc42 guanine nucleotide exchange factor (GEF) 6 [Source:MGI Symbol;Acc:MGI:1920591] [ENSMUST00000134028]	mm|XqA5		AK028642		73341	ENSMUST00000134028	chrX:54525478-54525419	92.5244	2	89.5693	2	66.8601	2	44.6105	2	55.7541	2	58.4343	2
0		56592	0.000270589	0.113497	-0.643288	1			6.29009	6.23137	6.3596	5.58876	5.64175	5.72068	A_55_P2483641	H2-Bl	histocompatibility 2, blastocyst	Mus musculus histocompatibility 2, blastocyst (H2-Bl), mRNA [NM_008199]	mm|17qB1	NM_008199	NM_008199	Mm.477808	14963	ENSMUST00000173080	chr17:36217193-36217134	78.2536	2	75.1326	2	82.1166	2	48.1265	2	49.9271	2	52.7347	2
0		51780	0.0136809	0.315529	-0.642053	1			6.24245	5.94582	5.81918	5.46054	5.18648	5.43427	A_55_P2167209			RL31_HUMAN (P62899) 60S ribosomal protein L31, complete [TC1775906]	mm|16qA3						chr16:016820398-016820339	75.7118	2	61.6413	2	56.461	2	44.0339	2	36.4155	2	43.2393	2
0		9834	0.0184094	0.342651	-0.642004	1			5.04808	4.57019	4.53596	4.07663	4.03399	4.1176	A_55_P2732346	Gm26611	predicted gene, 26611	PREDICTED: Mus musculus predicted gene, 26611 (Gm26611), transcript variant X2, ncRNA [XR_001779254]	mm|9qE3.1	XR_001779254	XR_001779254	Mm.401933	105245027		chr9:88778326-88778385	33.0844	2	23.7556	2	23.1985	2	16.8728	1	16.3814	1	17.3589	1
0		54890	0.0471757	0.443719	-0.640951	1			4.80768	4.54708	4.31053	3.87535	3.63265	4.23443	A_52_P378911	A130082J08Rik	RIKEN cDNA A130082J08 gene	O55080_MOUSE (O55080) Non-selective cation channel, partial (7%) [TC1600953]	mm|13qB1		AK038153	Mm.450592	320015		chr13:55227101-55227160	28.0064	2	23.378	2	19.8426	2	14.6756	1	12.4033	1	18.8231	1
0		36664	0.0285822	0.387313	-0.639362	1			4.13749	3.87747	3.70767	3.37113	2.98327	3.45014	A_66_P111992	Gm36177	predicted gene, 36177	PREDICTED: Mus musculus predicted gene, 36177 (Gm36177), ncRNA [XR_872011]	mm|10qD1	XR_872011	XR_872011	Mm.392393	102639996		chr10:107096393-107096452	17.5999	2	14.6972	1	13.0653	2	10.3469	1	7.90775	1	10.9294	1
0		58242	0.000518443	0.125411	-0.636425	1			5.723	5.61651	5.51881	5.00472	4.94262	5.0017	A_51_P509418	5430440P10Rik	RIKEN cDNA 5430440P10 gene	Mus musculus RIKEN cDNA 5430440P10 gene (5430440P10Rik), long non-coding RNA [NR_045859]	mm|14qE2.3	NR_045859	NR_045859	Mm.410781	71362		chr14:105836627-105836686	52.8194	2	49.0611	2	45.8488	2	32.1049	2	30.7522	1	32.0378	2
0		3012	0.00407357	0.231207	-0.635023	1			9.96092	9.85	9.92157	9.443	9.09038	9.29404	A_55_P2042923	Sgk2	serum/glucocorticoid regulated kinase 2	Mus musculus serum/glucocorticoid regulated kinase 2 (Sgk2), transcript variant 3, mRNA [NM_001291154]	mm|2qH2	NM_001291154	NM_001291154	Mm.26462	27219	ENSMUST00000117123	chr2:162839803-162839862	996.633	2	922.878	2	969.818	2	696.028	2	545.099	2	627.747	2
0		41018	0.0150857	0.325732	-0.633341	1			4.82049	4.51284	4.31561	3.9896	3.93867	3.82065	A_55_P2726945	Gm7008	predicted gene 7008	Mus musculus predicted gene 7008 (Gm7008), long non-coding RNA [NR_045157]	mm|12qB1	NR_045157	NR_045157	Mm.435540	629820		chr12:40950077-40950136	28.2561	2	22.8297	2	19.9126	2	15.885	1	15.3341	1	14.1296	1
0		10763	0.0446008	0.436397	-0.632443	1			4.02566	4.25726	4.48031	3.29174	3.68566	3.88849	A_66_P116880	Zfp385b	zinc finger protein 385B	zinc finger protein 385B [Source:MGI Symbol;Acc:MGI:2444734] [ENSMUST00000111829]	mm|2qC3		AK033075	Mm.490320	241494	ENSMUST00000111829	chr2:77365408-77365349	16.2871	1	19.1233	2	22.3206	2	9.79292	1	12.8675	1	14.8099	1
0		29467	0.0202238	0.350497	-0.63188	1			4.45522	4.51536	4.1932	3.92678	3.85695	3.48441	A_66_P135166	1700094M24Rik	RIKEN cDNA 1700094M24 gene	Mus musculus RIKEN cDNA 1700094M24 gene (1700094M24Rik), long non-coding RNA [NR_046049]	mm|6qB3	NR_046049	NR_046049	Mm.490579	74304		chr6:52442452-52443689	21.9359	2	22.8696	2	18.2927	2	15.2082	1	14.4896	1	11.1921	1
0		61377	0.0124749	0.308606	-0.631106	1			5.77287	5.52427	5.77658	5.28835	5.01033	4.88172	A_66_P107478			olfactory receptor 548, pseudogene 1 [Source:MGI Symbol;Acc:MGI:3030382] [ENSMUST00000098228]	mm|7qE3					ENSMUST00000098228	chr7:109691252-109691311	54.6775	2	46.0225	2	54.818	2	39.0797	2	32.23	2	29.4812	2
0		62581	0.0129798	0.311811	-0.630784	1			6.36097	6.70076	6.47405	5.81309	5.73588	6.09445	A_55_P2732818	Zkscan2	zinc finger with KRAB and SCAN domains 2	zinc finger with KRAB and SCAN domains 2 [Source:MGI Symbol;Acc:MGI:2444060] [ENSMUST00000128217]	mm|7qF3		AK080486	Mm.135397	210162	ENSMUST00000128217	chr7:130637801-130637742	82.1944	2	104.023	2	88.8962	2	56.2229	2	53.2933	2	68.3302	2
0		58719	0.015146	0.32587	-0.629208	1			4.94879	4.63236	4.48428	3.92109	4.15769	4.09903	A_55_P2151521	Mfap3	microfibrillar-associated protein 3	microfibrillar-associated protein 3 [Source:MGI Symbol;Acc:MGI:1924068] [ENSMUST00000108848]	mm|11qB1.3				216760	ENSMUST00000108848	chr11:57336485-57336544	30.884	2	24.8016	2	22.3823	2	15.1483	1	17.848	1	17.1369	1
0		31085	0.0337866	0.40375	-0.629112	1			9.80832	10.2873	10.2705	9.72262	9.44547	9.31077	A_52_P31543	Btg2	B cell translocation gene 2, anti-proliferative	Mus musculus B cell translocation gene 2, anti-proliferative (Btg2), mRNA [NM_007570]	mm|1qE4	NM_007570	NM_007570	Mm.392646	12227	ENSMUST00000020692	chr1:135972153-135972094	896.599	2	1249.68	2	1235.21	2	844.888	2	697.222	2	635.069	2
0		62904	0.0164936	0.33394	-0.629086	1			7.33835	7.28318	6.89332	6.5513	6.41048	6.66581	A_55_P2025483	Rfesd	Rieske (Fe-S) domain containing	Mus musculus Rieske (Fe-S) domain containing (Rfesd), transcript variant 1, mRNA [NM_178916]	mm|13qC1	NM_178916	NM_178916	Mm.266515	218341	ENSMUST00000050997	chr13:76139088-76139029	161.832	2	155.76	2	118.876	2	93.7857	2	85.0642	2	101.534	2
0		30304	0.00550689	0.252242	-0.628671	1			7.56693	7.43729	7.48743	6.81856	6.70976	7.07731	A_51_P336770	Aebp1	AE binding protein 1	Mus musculus AE binding protein 1 (Aebp1), transcript variant 2, mRNA [NM_009636]	mm|11qA1	NM_009636	NM_009636	Mm.4665	11568	ENSMUST00000102923	chr11:5771406-5771465	189.615	2	173.32	2	179.449	2	112.873	2	104.674	2	135.046	2
0		19525	0.0068218	0.258961	-0.622999	1			5.50292	5.70795	5.33569	4.78081	4.95627	4.94048	A_30_P01030023			lincRNA:chr12:113434415-113453161 forward strand	mm|12qF1						chr12:113442842-113442901	45.3464	2	52.2713	2	40.3835	2	27.4895	1	31.0446	1	30.7067	2
0		36371	0.0306449	0.39521	-0.618574	1			6.40883	6.64787	6.47976	5.58324	5.90833	6.18917	A_52_P569396	Dcc	deleted in colorectal carcinoma	deleted in colorectal carcinoma [Source:MGI Symbol;Acc:MGI:94869] [ENSMUST00000126030]	mm|18qE2		AK049746		13176	ENSMUST00000126030	chr18:72111693-72111634	84.9672	2	100.279	2	89.2489	2	47.9426	2	60.0601	2	72.967	2
0		26485	0.0358617	0.408419	-0.618495	1			4.8515	4.72546	5.24854	4.50953	4.3648	4.09568	A_30_P01030356			lincRNA:chr19:46419916-46421753 forward strand	mm|19qC3						chr19:46421689-46421748	28.8701	2	26.4548	2	38.016	2	22.7774	2	20.6032	1	17.0971	1
0		55512	5.49929e-05	0.0986509	-0.6151	1			15.4363	15.4861	15.4828	14.8791	14.7935	14.8873	A_55_P2490215	Bcas1	breast carcinoma amplified sequence 1	Mus musculus breast carcinoma amplified sequence 1 (Bcas1), transcript variant 1, mRNA [NM_029815]	mm|2qH3	NM_029815	NM_029815	Mm.240850	76960	ENSMUST00000013667	chr2:170172767-170172708	44340.2	2	45897.5	2	45790.2	2	30134.5	2	28398.4	2	30304.8	2
0		13054	0.0128424	0.310886	-0.61322	1			5.32627	5.3906	5.24467	4.69738	4.9492	4.4753	A_55_P2007326	Cyp2a4	cytochrome P450, family 2, subfamily a, polypeptide 4	Mus musculus cytochrome P450, family 2, subfamily a, polypeptide 4 (Cyp2a4), mRNA [NM_009997]	mm|7qA3	NM_009997	NM_009997	Mm.154643	13086	ENSMUST00000098657	chr7:27099880-27099939	40.1206	2	41.9499	2	37.9144	2	25.9449	2	30.8929	2	22.2433	1
0		7409	0.00409166	0.23133	-0.612523	1			7.02455	7.01974	6.98375	6.57807	6.3901	6.2223	A_52_P40504	LOC102640779	uncharacterized LOC102640779	PREDICTED: Mus musculus uncharacterized LOC102640779 (LOC102640779), ncRNA [XR_389234]	mm|11qE2	XR_389234	XR_389234	Mm.394084	102640779		chr11:120091281-120091222	130.197	2	129.763	2	126.567	2	95.5424	2	83.8713	2	74.6617	2
0		59222	0.0317861	0.399164	-0.612036	1			5.08155	5.35884	5.72473	4.84173	4.74759	4.73969	A_66_P119717	Lag3	lymphocyte-activation gene 3	Mus musculus lymphocyte-activation gene 3 (Lag3), mRNA [NM_008479]	mm|6qF2	NM_008479	NM_008479	Mm.4528	16768	ENSMUST00000139571	chr6:124859392-124859333	33.861	2	41.0366	2	52.883	2	28.6752	2	26.8638	1	26.7171	1
0		51930	0.00132192	0.169495	-0.611926	1			5.81292	5.91904	5.8289	5.22619	5.13076	5.36812	A_65_P12137	Fbxl20	F-box and leucine-rich repeat protein 20		mm|11qD		AK161566	Mm.218350	72194		chr11:97969536-97969477	56.2164	2	60.5072	2	56.8425	2	37.4318	2	35.0359	2	41.3015	2
0		8880	0.049918	0.4501	-0.611773	1			5.58869	5.34751	5.12993	4.58439	5.0949	4.55153	A_51_P178377			predicted gene, 16867 [Source:MGI Symbol;Acc:MGI:4439791] [ENSMUST00000179116]	mm|14qD2	XM_011245299	XM_011245299			ENSMUST00000179116	chr14:70082873-70082814	48.1243	2	40.7157	2	35.0157	2	23.9905	1	34.1756	2	23.4502	1
0		32242	0.00899973	0.282411	-0.611315	1			6.95794	6.80619	6.76091	6.38876	6.00864	6.2937	A_52_P515769	Pcdh12	protocadherin 12	Mus musculus protocadherin 12 (Pcdh12), mRNA [NM_017378]	mm|18qB3	NM_017378	NM_017378	Mm.12862	53601	ENSMUST00000194012	chr18:38426927-38426868	124.322	2	111.91	2	108.452	2	83.7931	2	64.3843	2	78.4498	2
0		61959	0.014505	0.323211	-0.609625	1			5.62982	5.57432	5.91132	5.30448	4.99227	4.98984	A_55_P2508278	A630066F11Rik	RIKEN cDNA A630066F11 gene	Mus musculus RIKEN cDNA A630066F11 gene (A630066F11Rik), long non-coding RNA [NR_030698]	mm|10qA1	NR_030698	NR_030698	Mm.398806	320642		chr10:7384362-7384421	49.5158	2	47.6473	2	60.1846	2	39.5191	2	31.829	1	31.7754	2
0		18214	0.0438666	0.434857	-0.609487	1			4.55012	4.12489	4.62714	3.94947	3.97918	3.54504	A_30_P01028180			lincRNA:chr12:72103832-72116875 forward strand	mm|12qC3						chr12:72115422-72115481	23.4274	2	17.4468	1	24.7121	2	15.4493	1	15.7708	1	11.6725	1
0		23435	0.0281929	0.386394	-0.609026	1			4.34818	4.06899	3.98723	3.58702	3.25086	3.73944	A_55_P2093277				mm|2qD		AF178753	Mm.365699		ENSMUST00000213225	chr2:86365789-86365730	20.3673	2	16.7837	1	15.859	2	12.0172	1	9.51932	1	13.3562	1
0		3474	0.0416732	0.428829	-0.607467	1			5.38766	5.26539	5.29928	5.06729	4.69519	4.36744	A_52_P327002	Tbcel	tubulin folding cofactor E-like	Mus musculus tubulin folding cofactor E-like (Tbcel), mRNA [NM_173038]	mm|9qA5.1	NM_173038	NM_173038	Mm.34483	272589	ENSMUST00000128959	chr9:42247262-42247203	41.8647	2	38.4627	2	39.3769	2	33.528	2	25.9056	1	20.641	1
0		58178	0.0137813	0.316326	-0.607455	1			11.7182	11.8845	12.0491	11.4901	11.207	11.1323	A_55_P1980677	1700007K09Rik	RIKEN cDNA 1700007K09 gene	Mus musculus RIKEN cDNA 1700007K09 gene (1700007K09Rik), mRNA [NM_027037]	mm|7qF3	NM_027037	NM_027037	Mm.233840	69318	ENSMUST00000033146	chr7:138469685-138469626	3369.26	2	3780.94	2	4237.68	2	2876.51	2	2364.05	2	2244.68	2
0		42947	0.00045937	0.123259	-0.607404	1			4.56404	4.62509	4.69973	4.0671	4.06179	3.93776	A_55_P2715231	Phf20	PHD finger protein 20	PHD finger protein 20 [Source:MGI Symbol;Acc:MGI:2444148] [ENSMUST00000135796]	mm|2qH1				228829	ENSMUST00000135796	chr2:156049587-156049646	23.6545	2	24.6769	2	25.9873	2	16.7617	1	16.7002	1	15.3245	1
0		29987	0.00532108	0.24807	-0.603759	1			7.05645	6.87619	6.75241	6.25717	6.19932	6.41728	A_51_P363749	Irf6	interferon regulatory factor 6	Mus musculus interferon regulatory factor 6 (Irf6), mRNA [NM_016851]	mm|1qH6	NM_016851	NM_016851	Mm.273695	54139	ENSMUST00000076521	chr1:194998053-194998112	133.108	2	117.473	2	107.815	2	76.4882	2	73.4823	2	85.4663	2
0		61106	0.036186	0.409988	-0.60303	1			4.87331	4.96627	5.371	4.67143	4.47518	4.25489	A_55_P2297867	C85181	expressed sequence C85181	H3050G03-5 NIA Mouse 15K cDNA Clone Set Mus musculus cDNA clone H3050G03 5', mRNA sequence [BG080185]	mm|XqE3		BG080185	Mm.436984	97613		chrX:131544251-131544310	29.3099	2	31.2606	2	41.3839	2	25.4824	2	22.2414	1	19.0919	1
0		60956	0.0236791	0.365485	-0.602896	1			4.28124	4.74194	4.77406	3.88072	4.06911	4.03872	A_66_P124914	Gm39055	predicted gene, 39055	PREDICTED: Mus musculus predicted gene, 39055 (Gm39055), transcript variant X2, ncRNA [XR_869815]	mm|7qE2	XR_869815	XR_869815	Mm.404248	105243006		chr7:106056332-106056391	19.4438	2	26.7587	2	27.3612	2	14.7304	1	16.7852	1	16.4352	1
0		52613	0.00122929	0.16724	-0.602715	1			6.27459	6.37594	6.47064	5.86555	5.71592	5.73155	A_51_P433778	Tert	telomerase reverse transcriptase	Mus musculus telomerase reverse transcriptase (Tert), mRNA [NM_009354]	mm|13qC1	NM_009354	NM_009354	Mm.10109	21752	ENSMUST00000223325	chr13:73786429-73786488	77.4174	2	83.0517	2	88.6866	2	58.3049	2	52.561	2	53.1337	2
0		62924	0.0186334	0.343734	-0.602421	1			6.20742	6.39042	6.73156	5.81561	5.90821	5.79832	A_51_P337655	Dsn1	DSN1 homolog, MIS12 kinetochore complex component	Mus musculus DSN1 homolog, MIS12 kinetochore complex component (Dsn1), mRNA [NM_025853]	mm|2qH1	NM_025853	NM_025853	Mm.25410	66934	ENSMUST00000103130	chr2:156821604-156821545	73.8956	2	83.8896	2	106.268	2	56.3212	2	60.0549	2	55.6503	2
0		35153	0.0148825	0.325497	-0.60168	1			5.76521	5.45305	5.50948	4.91406	4.81913	5.18952	A_30_P01019218			lincRNA:chr5:107503800-107515575 reverse strand	mm|5qE5						chr5:107513953-107513894	54.3878	2	43.8059	2	45.5533	2	30.1495	2	28.2294	2	36.4923	2
0		27537	0.0439774	0.434857	-0.60115	1			4.08073	4.47569	4.55132	3.48476	3.84226	3.97727	A_55_P2076011	Prss51	protease, serine 51	Mus musculus protease, serine 51 (Prss51), transcript variant 2, mRNA [NM_001347631]	mm|14qD1	NM_001347631	NM_001347631	Mm.72752	100504162	ENSMUST00000170709	chr14:64713768-64713827	16.9209	1	22.2493	2	23.4468	2	11.1948	1	14.3429	1	15.7499	1
0		21719	0.0308449	0.396148	-0.600966	1			6.48956	6.35074	6.43175	5.96719	5.46638	6.03559	A_52_P189772	Gbp6	guanylate binding protein 6	Mus musculus guanylate binding protein 6 (Gbp6), mRNA [NM_194336]	mm|5qE5	NM_194336	NM_194336	Mm.491210	100702	ENSMUST00000050011	chr5:105700140-105700081	89.8569	2	81.6137	2	86.3278	2	62.5608	2	44.2123	2	65.5986	2
0		17119	0.0350241	0.405661	-0.59891	1			4.95839	4.98036	5.04577	4.38729	4.72794	4.07255	A_51_P247542	Ttll6	tubulin tyrosine ligase-like family, member 6	Mus musculus tubulin tyrosine ligase-like family, member 6 (Ttll6), mRNA [NM_172799]	mm|11qD	NM_172799	NM_172799	Mm.249912	237930	ENSMUST00000107680	chr11:96026679-96026738	31.0902	2	31.5673	2	33.0314	2	20.927	1	26.5003	1	16.8252	1
0		11764	0.0485823	0.446666	-0.597615	1			4.67914	4.84678	4.73284	3.84809	4.06788	4.54995	A_51_P292460	Wnk1	WNK lysine deficient protein kinase 1	WNK lysine deficient protein kinase 1 [Source:MGI Symbol;Acc:MGI:2442092] [ENSMUST00000159397]	mm|6qF1		AK172935	Mm.333349	232341	ENSMUST00000159397	chr6:119904414-119904355	25.619	2	28.7757	2	26.5905	2	14.4009	1	16.7708	1	23.4245	1
0		15330	0.0422969	0.429576	-0.597308	1			5.74495	5.93984	5.264	5.02364	5.02167	5.11156	A_51_P236129	Ccdc87	coiled-coil domain containing 87	Mus musculus coiled-coil domain containing 87 (Ccdc87), mRNA [NM_207268]	mm|19qA	NM_207268	NM_207268	Mm.444704	399599	ENSMUST00000088653	chr19:4841517-4841576	53.6292	2	61.3861	2	38.4257	2	32.5286	2	32.4843	2	34.5726	2
0		39436	0.0325953	0.401361	-0.596587	1			5.82127	5.44398	5.64931	4.82757	4.96531	5.33192	A_55_P2722458	Pcdh15	protocadherin 15	protocadherin 15 [Source:MGI Symbol;Acc:MGI:1891428] [ENSMUST00000147455]	mm|10qB5.3		AK042869	Mm.338933	11994	ENSMUST00000147455	chr10:73793730-73793789	56.5426	2	43.5312	2	50.1893	2	28.3951	2	31.2396	2	40.2779	2
0		24615	0.0145605	0.323395	-0.595605	1			6.07216	5.68346	5.91343	5.11825	5.34761	5.41637	A_55_P2740942	Epor	erythropoietin receptor	Mus musculus erythropoietin receptor (Epor), mRNA [NM_010149]	mm|9qA3	NM_010149	NM_010149	Mm.2653	13857	ENSMUST00000213181	chr9:21766180-21766036	67.2825	2	51.3914	2	60.2725	2	34.7333	2	40.7184	2	42.706	2
0		61927	0.0406249	0.425113	-0.594524	1			6.6046	7.03537	7.20575	6.42062	6.46169	6.17983	A_52_P35819	Zfp326	zinc finger protein 326	Mus musculus zinc finger protein 326 (Zfp326), transcript variant 1, mRNA [NM_018759]	mm|5qE5	NM_018759	NM_018759	Mm.248876	54367	ENSMUST00000150440	chr5:106335038-106336073	97.3156	2	131.177	2	147.62	2	85.664	2	88.138	2	72.4962	2
0		48453	0.0335048	0.403557	-0.594283	1			4.97917	4.46937	4.41004	3.97642	4.12063	3.97869	A_55_P2413069	4933427I22Rik	RIKEN cDNA 4933427I22 gene	Mus musculus RIKEN cDNA 4933427I22 gene (4933427I22Rik), transcript variant 1, long non-coding RNA [NR_045159]	mm|4qD3	NR_045159	NR_045159	Mm.61253	71235		chr4:139482085-139482026	31.5413	2	22.1521	2	21.2596	2	15.7406	1	17.3953	1	15.7654	1
0		47433	0.0281139	0.386327	-0.594157	1			4.37265	4.5847	4.96703	4.09993	3.99675	4.04522	A_55_P2529659	Hsf2bp	heat shock transcription factor 2 binding protein	Mus musculus heat shock transcription factor 2 binding protein (Hsf2bp), mRNA [NM_028902]	mm|17qB1	NM_028902	NM_028902	Mm.75856	74377	ENSMUST00000002145	chr17:32082977-32082918	20.7157	2	23.9957	2	31.277	2	17.1476	1	15.964	1	16.5095	1
0		46022	0.0111229	0.300327	-0.593167	1			4.77451	4.41688	4.49378	4.0631	4.02531	3.81727	A_55_P2745705	Xlr	X-linked lymphocyte-regulated	Mus musculus X-linked lymphocyte-regulated (Xlr), transcript variant 1, mRNA [NM_011725]	mm|XqA5	NM_011725	NM_011725	Mm.379041	22441	ENSMUST00000067763	chrX:51087068-51087009	27.3698	2	21.3606	2	22.5301	2	16.7153	1	16.2832	1	14.0965	1
0		59842	0.00027851	0.113497	-0.593016	1			10.9627	11.0698	11.0992	10.4586	10.4007	10.4934	A_55_P1987839	Erbin	Erbb2 interacting protein	Mus musculus Erbb2 interacting protein (Erbin), transcript variant 1, mRNA [NM_001005868]	mm|13qD1	NM_001005868	NM_001005868	Mm.277354	59079	ENSMUST00000091269	chr13:104609205-104609146	1995.76	2	2149.58	2	2193.82	2	1407.19	2	1351.85	2	1441.56	2
0		29402	0.0165078	0.33394	-0.592684	1			4.63353	4.81055	4.50229	3.90819	3.96744	4.29269	A_55_P2849204	Olfr153	olfactory receptor 153	Mus musculus olfactory receptor 153 (Olfr153), mRNA [NM_206823]	mm|2qD	NM_206823	NM_206823	Mm.424751	110511	ENSMUST00000090712	chr2:87372881-87372940	24.8218	2	28.0621	2	22.6633	2	15.0135	1	15.643	1	19.5988	1
0		8531	0.0125669	0.309486	-0.59153	1			6.95479	7.07892	7.01675	6.26703	6.32023	6.68862	A_51_P374991	Vmn2r29	vomeronasal 2, receptor 29	Mus musculus vomeronasal 2, receptor 29 (Vmn2r29), transcript variant 2, non-coding RNA [NR_003555]	mm|7qA1	NR_003555	NR_003555	Mm.387947	76229	ENSMUST00000209833	chr7:7166211-7166152	124.051	2	135.197	2	129.495	2	77.0128	2	79.906	2	103.151	2
0		61128	0.0341658	0.403762	-0.591346	1			5.11426	5.10138	4.79766	4.13925	4.42087	4.67913	A_52_P476189	Gm3604	predicted gene 3604	Mus musculus predicted gene 3604 (Gm3604), mRNA [NM_001162910]	mm|13qB3	NM_001162910	NM_001162910	Mm.445930	100041979	ENSMUST00000187656	chr13:62470176-62470117	34.6374	2	34.3295	2	27.8124	2	17.6214	1	21.4197	1	25.6188	1
0		42834	0.0266007	0.380671	-0.590887	1			5.76129	5.58245	5.24308	5.09793	4.83135	4.88489	A_51_P472003	Ttc22	tetratricopeptide repeat domain 22	Mus musculus tetratricopeptide repeat domain 22 (Ttc22), mRNA [NM_177667]	mm|4qC7	NM_177667	NM_177667	Mm.41945	230576	ENSMUST00000047922	chr4:106312448-106312507	54.2403	2	47.9166	2	37.8725	2	34.2475	2	28.4696	1	29.5459	2
0		697	0.0338518	0.40375	-0.590602	1			5.35561	5.85296	5.64327	5.25412	4.96751	4.8584	A_55_P2237117	C130023C23Rik	Riken cDNA C130023C23 gene	SEPT3_MOUSE (Q9Z1S5) Neuronal-specific septin-3, partial (6%) [TC1623527]	mm|2qC3		AK047948	Mm.445707	552878		chr2:73328373-73328314	40.9447	2	57.7986	2	49.9797	2	38.1635	2	31.2874	1	29.0084	2
0		60983	0.0296931	0.392716	-0.589517	1			5.36688	5.21584	5.07799	4.82392	4.74945	4.31879	A_55_P1993933			predicted pseudogene 11382 [Source:MGI Symbol;Acc:MGI:3650578] [ENSMUST00000140484]	mm|13qA3.3	XM_017315534	XM_017315534			ENSMUST00000140484	chr13:33030489-33030430	41.266	2	37.1641	2	33.7775	2	28.3233	2	26.8985	1	19.9565	1
0		61851	0.0222849	0.361518	-0.589465	1			5.49234	5.97091	5.56163	5.20292	5.07319	4.98037	A_52_P78333	Lrrc29	leucine rich repeat containing 29	Mus musculus leucine rich repeat containing 29 (Lrrc29), mRNA [NM_177449]	mm|8qD3	NM_177449	NM_177449	Mm.381717	234684	ENSMUST00000211199	chr8:107836767-107836708	45.0153	2	62.7225	2	47.2298	2	36.8329	2	33.6653	2	31.5676	2
0		40467	0.0327592	0.401361	-0.589282	1			5.23725	5.28999	5.72346	4.70124	4.75557	5.02605	A_55_P2722278	Arhgef2	rho/rac guanine nucleotide exchange factor (GEF) 2	rho/rac guanine nucleotide exchange factor (GEF) 2 [Source:MGI Symbol;Acc:MGI:103264] [ENSMUST00000176514]	mm|3qF1		LF193990	Mm.482396	16800	ENSMUST00000176514	chr3:88421364-88421423	37.7199	2	39.1243	2	52.8362	2	26.0144	2	27.0127	1	32.5831	2
0		47250	0.0250652	0.371841	-0.589214	1			5.77736	5.85035	5.46718	5.21455	5.24516	4.86753	A_55_P2148285			predicted gene 28655 [Source:MGI Symbol;Acc:MGI:5579361] [ENSMUST00000191538]						ENSMUST00000191538	chrY_random:9145975-9146034	54.8477	2	57.6939	2	44.237	2	37.131	2	37.9272	2	29.1926	2
0		60129	0.0124451	0.308606	-0.588645	1			5.32997	5.08967	5.20439	4.74585	4.72715	4.3851	A_66_P108793	Gm7628	predicted gene 7628	IF2_NOCFA (Q5YSC6) Translation initiation factor IF-2, partial (3%) [TC1624744]	mm|9qF2		AK142995	Mm.491664	665413		chr9:108996841-108996782	40.2237	2	34.0521	2	36.8704	2	26.8315	2	26.4858	1	20.8952	1
0		44872	0.00589222	0.253052	-0.586594	1			7.00924	7.05771	6.85529	6.36588	6.24156	6.55503	A_55_P2123826	Nfe2l3	nuclear factor, erythroid derived 2, like 3	nuclear factor, erythroid derived 2, like 3 [Source:MGI Symbol;Acc:MGI:1339958] [ENSMUST00000061507]	mm|6qB3		AK020550	Mm.42138	18025	ENSMUST00000061507	chr6:51386734-51386793	128.823	2	133.224	2	115.784	2	82.4747	2	75.6651	2	94.0289	2
0		4660	0.024109	0.366246	-0.585308	1			7.02386	6.96328	7.15882	6.75497	6.22581	6.40926	A_51_P242634	Dusp16	dual specificity phosphatase 16		mm|6qG1		AF345951	Mm.491182	70686		chr6:134665696-134665656	130.134	2	124.784	2	142.896	2	108.007	2	74.8438	2	84.9921	2
0		57480	0.0418991	0.428829	-0.584839	1			4.5082	4.41917	4.22635	3.45066	4.0493	3.89924	A_30_P01023826			lincRNA:chr13:108825897-108833335 forward strand	mm|13qD2.1						chr13:108833186-108833245	22.7564	2	21.3946	2	18.7179	2	10.9333	1	16.5562	1	14.9207	1
0		31586	0.000642973	0.137891	-0.584133	1			10.7652	10.6434	10.6892	10.1323	10.0231	10.19	A_51_P337412	Efemp1	epidermal growth factor-containing fibulin-like extracellular matrix protein 1	Mus musculus epidermal growth factor-containing fibulin-like extracellular matrix protein 1 (Efemp1), mRNA [NM_146015]	mm|11qA3.3	NM_146015	NM_146015	Mm.44176	216616	ENSMUST00000020759	chr11:28826538-28826597	1740.35	2	1599.45	2	1651.14	2	1122.34	2	1040.5	2	1168.16	2
0		28885	0.00644482	0.25797	-0.583426	1			5.86435	5.93653	6.1312	5.54496	5.28136	5.35548	A_30_P01029641			lincRNA:chr5:31883451-31884082 forward strand	mm|5qB1						chr5:31883970-31884029	58.2565	2	61.2453	2	70.093	2	46.6872	2	38.8909	2	40.9412	2
0		35413	0.0339103	0.403762	-0.582394	1			5.13189	4.65975	4.97413	4.09869	4.45062	4.46927	A_55_P2830865	Met	met proto-oncogene	Mus musculus met proto-oncogene (Met), mRNA [NM_008591]	mm|6qA2	NM_008591	NM_008591	Mm.86844	17295	ENSMUST00000145473	chr6:17442312-17442371	35.0634	2	25.2769	2	31.4313	2	17.1328	1	21.8661	1	22.1506	1
0		29422	0.0403386	0.423701	-0.580779	1			5.59273	6.22561	5.72215	5.27761	5.22429	5.29626	A_66_P123334			AGENCOURT_16530924 NIH_MGC_222 Mus musculus cDNA clone IMAGE:30715436 5', mRNA sequence [CK022067]	mm|5qB3		CK022067	Mm.419424			chr5:36067054-36067112	48.2592	2	74.8336	2	52.7886	2	38.79	2	37.3824	2	39.2947	2
0		56347	0.0119999	0.30524	-0.58047	1			5.46894	5.6265	5.37535	5.08186	4.94501	4.70252	A_30_P01022687			lincRNA:chr1:40113561-40113777 reverse strand	mm|1qB						chr1:40113731-40113672	44.2909	2	49.4019	2	41.5089	2	33.8681	2	30.8031	2	26.0374	1
0		60828	0.00802284	0.270887	-0.5798	1			6.19075	5.8396	5.91065	5.33284	5.49791	5.37086	A_30_P01026287			lincRNA:chr8:49911596-49912196 reverse strand	mm|8qB1.2						chr8:49911896-49911837	73.0468	2	57.2658	2	60.1565	2	40.3036	2	45.1892	2	41.3799	2
0		32414	0.0108514	0.298439	-0.579049	1			4.97483	5.09934	5.12561	4.50073	4.68864	4.27327	A_55_P2739303	Pradc1	protease-associated domain containing 1	protease-associated domain containing 1 [Source:MGI Symbol;Acc:MGI:1920577] [ENSMUST00000122907]	mm|6qC3	XM_006506686	XM_006506686	Mm.379221	73327	ENSMUST00000122907	chr6:85397944-85397757	31.4466	2	34.2812	2	34.9111	2	22.6389	2	25.7882	1	19.3368	1
0		27989	0.0137604	0.316139	-0.575395	1			4.37901	4.79645	4.61426	3.93685	4.14896	3.97773	A_52_P867730				mm|11qC		L33255	Mm.423958			chr11:86381352-86381411	20.8071	2	27.7892	2	24.4924	2	15.3148	1	17.7403	1	15.7549	1
0		16670	0.00598074	0.254143	-0.57521	1			6.46823	6.38854	6.15451	5.78627	5.6605	5.83888	A_66_P114217			DAY20_18_P18.x1 FH DAY20 Mus musculus cDNA clone DAY20_18_P18, mRNA sequence [DV047748]			DV047748	Mm.299519			chr13_random:160830-160767	88.5383	2	83.7805	2	71.2349	2	55.1875	2	50.5803	2	57.2371	2
0		13736	0.00629878	0.256601	-0.575002	1			6.76344	6.83153	6.48946	6.10252	6.18307	6.07384	A_51_P353494	Fetub	fetuin beta	Mus musculus fetuin beta (Fetub), transcript variant 1, mRNA [NM_021564]	mm|16qB1	NM_021564	NM_021564	Mm.28461	59083	ENSMUST00000167399	chr16:22939736-22939795	108.642	2	113.892	2	89.8511	2	68.7132	2	72.6592	2	67.3608	2
0		61870	0.000160457	0.105766	-0.574679	1			9.55563	9.47593	9.4227	8.92708	8.87875	8.92439	A_66_P105175	Bche	butyrylcholinesterase	Mus musculus butyrylcholinesterase (Bche), mRNA [NM_009738]	mm|3qE3	NM_009738	NM_009738	Mm.250719	12038	ENSMUST00000029367	chr3:73439794-73439735	752.542	2	712.097	2	686.304	2	486.766	2	470.727	2	485.857	2
0		46612	0.000833833	0.150024	-0.574359	1			8.94951	8.89921	9.00468	8.48067	8.36037	8.28927	A_52_P72587	Prkcq	protein kinase C, theta	Mus musculus protein kinase C, theta (Prkcq), mRNA [NM_008859]	mm|2qA1	NM_008859	NM_008859	Mm.329993	18761	ENSMUST00000195628	chr2:11222026-11222085	494.39	2	477.45	2	513.663	2	357.219	2	328.642	2	312.838	2
0		58180	0.000123425	0.0986509	-0.573977	1			5.61109	5.66193	5.63487	5.06786	5.12133	4.99677	A_66_P119450	1700067G17Rik	RIKEN cDNA 1700067G17 gene	Mus musculus RIKEN cDNA 1700067G17 gene (1700067G17Rik), long non-coding RNA [NR_040471]	mm|1qD	NR_040471	NR_040471	Mm.491040	73475		chr1:90912753-90912812	48.8772	2	50.6305	2	49.6895	2	33.5412	2	34.8075	2	31.9285	2
0		46378	0.00626265	0.255823	-0.572793	1			5.66757	5.52868	5.63786	4.99161	5.23117	4.89295	A_66_P110931	C130046K22Rik	RIKEN cDNA C130046K22 gene	Mus musculus RIKEN cDNA C130046K22 gene (C130046K22Rik), transcript variant 1, long non-coding RNA [NR_102388]	mm|11qE1	NR_102388	NR_102388	Mm.397360	399609		chr11:103585950-103586009	50.8286	2	46.1635	2	49.7926	2	31.8144	2	37.5612	2	29.7116	2
0		39128	0.0115044	0.302338	-0.572073	1			5.36382	5.60384	5.30703	5.03098	4.8039	4.7236	A_30_P01022731			lincRNA:chr8:60132300-60146830 reverse strand	mm|8qB2						chr8:60133682-60133623	41.1786	2	48.6322	2	39.5891	2	32.6946	2	27.933	2	26.4207	2
0		3375	0.0299549	0.393293	-0.570515	1			4.79497	5.07696	4.90681	4.56368	4.44441	4.05911	A_55_P2133410			predicted gene 10197 [Source:MGI Symbol;Acc:MGI:3704501] [ENSMUST00000086887]	mm|19qD2					ENSMUST00000086887	chr19:53446115-53446056	27.7607	2	33.7534	2	29.9983	2	23.6485	1	21.7721	1	16.6692	1
0		9585	0.00391575	0.226978	-0.570508	1			6.00923	5.79447	5.71631	5.21175	5.2566	5.34014	A_55_P2733557	F630040K05Rik	RIKEN cDNA F630040K05 gene	Q9ERK2_MOUSE (Q9ERK2) Neprilysin-like peptidase gamma, partial (3%) [TC1605629]	mm|17qC		AK089217	Mm.213441	433111		chr17:45925484-45925543	64.4106	2	55.5022	2	52.5753	2	37.059	2	38.2291	2	40.5081	2
0		41089	0.0463094	0.442681	-0.56931	1			7.99681	8.03984	7.46814	7.23041	7.15185	7.4146	A_55_P2018181	A730008H23Rik	RIKEN cDNA A730008H23 gene	Mus musculus RIKEN cDNA A730008H23 gene (A730008H23Rik), mRNA [NM_172505]	mm|1qD	NM_172505	NM_172505	Mm.384762	212427	ENSMUST00000065420	chr1:90161462-90161403	255.435	2	263.169	2	177.065	2	150.166	2	142.207	2	170.614	2
0		26890	0.0457673	0.440091	-0.568299	1			4.71577	4.38053	4.46904	3.7705	4.29571	3.79423	A_66_P100951	A230052G05Rik	RIKEN cDNA A230052G05 gene	PREDICTED: Mus musculus RIKEN cDNA A230052G05 gene (A230052G05Rik), misc_RNA [XR_001778575]	mm|8qB3.3	XR_001778575	XR_001778575	Mm.483541	442796		chr8:73389034-73389093	26.2777	2	20.8292	2	22.147	2	13.6469	1	19.6398	1	13.8732	1
0		50930	0.0283717	0.386394	-0.567744	1			5.88274	5.50598	5.57584	5.29882	4.87172	5.09078	A_51_P238563	Agpat2	1-acylglycerol-3-phosphate O-acyltransferase 2 (lysophosphatidic acid acyltransferase, beta)	Mus musculus 1-acylglycerol-3-phosphate O-acyltransferase 2 (lysophosphatidic acid acyltransferase, beta) (Agpat2), mRNA [NM_026212]	mm|2qA3	NM_026212	NM_026212	Mm.24244	67512	ENSMUST00000140386	chr2:26448603-26448577	59.004	2	45.4426	2	47.6975	2	39.3645	2	29.2775	2	34.0783	2
0		37518	0.0491875	0.448553	-0.566886	1			6.5669	6.5879	5.99064	5.81057	5.72358	5.91063	A_55_P2719077	Me3	malic enzyme 3, NADP(+)-dependent, mitochondrial	malic enzyme 3, NADP(+)-dependent, mitochondrial [Source:MGI Symbol;Acc:MGI:1916679] [ENSMUST00000159491]	mm|7qE1		AK035780	Mm.334011	109264	ENSMUST00000159491	chr7:96916203-96934957	94.8058	2	96.1954	2	63.5863	2	56.125	2	52.8408	2	60.1558	2
0		13778	0.00581301	0.253052	-0.566529	1			4.95066	4.92618	4.7003	4.39163	4.15935	4.32657	A_30_P01033252			lincRNA:chr9:118291593-118324230 reverse strand	mm|9qF3						chr9:118306016-118305957	30.9241	2	30.4038	2	25.9976	2	20.9901	1	17.8685	1	20.0645	1
0		34673	0.0327323	0.401361	-0.565962	1			6.08867	6.14651	6.07367	5.67191	5.18954	5.74951	A_52_P421815	Hgf	hepatocyte growth factor	Q7R5A9_GIALA (Q7R5A9) GLP_587_50044_49331, partial (7%) [TC1610327]	mm|5qA2		AK033274	Mm.267078	15234		chr5:16077080-16077139	68.0569	2	70.8408	2	67.3528	2	50.9819	2	36.4927	2	53.7991	2
0		26979	0.0104746	0.295908	-0.565315	1			4.48651	4.58889	4.30952	3.78301	3.82317	4.08279	A_55_P2350803	DXErtd223e	DNA segment, Chr X, ERATO Doi 223, expressed	C79025 Mouse 3.5-dpc blastocyst cDNA Mus musculus cDNA clone J0059C08 3'. [C79025]			C79025	Mm.441753	52197			22.4168	2	24.0655	2	19.8287	2	13.7657	1	14.1543	1	16.945	1
0		47701	0.041853	0.428829	-0.564737	1			10.1137	10.5329	10.5458	10.0432	9.8543	9.60068	A_55_P2909355	Btg2	B cell translocation gene 2, anti-proliferative	Mus musculus B cell translocation gene 2, anti-proliferative (Btg2), mRNA [NM_007570]	mm|1qE4	NM_007570	NM_007570	Mm.392646	12227	ENSMUST00000020692	chr1:135973887-135973828	1107.94	2	1481.57	2	1494.83	2	1055.1	2	925.632	2	776.413	2
0		48845	0.0152957	0.326796	-0.564145	1			5.17791	4.88399	5.23396	4.70572	4.47063	4.42708	A_55_P1956495	Gm6980	predicted gene 6980	Q5AXI1_EMENI (Q5AXI1) Predicted protein, partial (4%) [TC1593938]	mm|9qA5.3		AK086943	Mm.428353	629554		chr9:51721943-51721884	36.1998	2	29.5275	2	37.6339	2	26.0953	1	22.1715	1	21.5121	1
0		53802	0.029239	0.390082	-0.563524	1			6.85377	6.62658	6.57984	6.37999	5.87136	6.11827	A_55_P2004960	9130017K11Rik	RIKEN cDNA 9130017K11 gene		mm|11qB3		AK013327		72804		chr11:67737235-67737294	115.662	2	98.8098	2	95.6599	2	83.2853	2	58.5406	2	69.4677	2
0		58313	0.0154083	0.327431	-0.563286	1			6.49207	6.71952	6.32042	5.91796	5.83113	6.09305	A_55_P2330822	Epb41l5	erythrocyte membrane protein band 4.1 like 5	erythrocyte membrane protein band 4.1 like 5 [Source:MGI Symbol;Acc:MGI:103006] [ENSMUST00000191046]	mm|1qE2.3	XM_006529400	XM_006529400	Mm.442310	226352	ENSMUST00000191046	chr1:121487378-121487319	90.0134	2	105.384	2	79.9162	2	60.4622	2	56.9303	2	68.2641	2
0		21977	0.0270968	0.382001	-0.563263	1			5.89964	5.91697	5.48555	5.04255	5.33742	5.2324	A_65_P08318	Ikbkb	inhibitor of kappaB kinase beta	Mus musculus inhibitor of kappaB kinase beta (Ikbkb), transcript variant 1, mRNA [NM_001159774]	mm|8qA2	NM_001159774	NM_001159774	Mm.277886	16150	ENSMUST00000146212	chr8:23776326-23776092	59.6991	2	60.4206	2	44.8037	2	32.9577	2	40.4319	2	37.5932	2
0		60835	0.0452427	0.439129	-0.562698	1			6.4213	6.03111	5.78889	5.39941	5.52577	5.62802	A_55_P2736924	Atr	ataxia telangiectasia and Rad3 related	ataxia telangiectasia and Rad3 related [Source:MGI Symbol;Acc:MGI:108028] [ENSMUST00000187356]	mm|9qE3.3		AK157757	Mm.212462	245000	ENSMUST00000187356	chr9:95768431-95768490	85.7045	2	65.395	2	55.2877	2	42.207	2	46.0705	2	49.4541	2
0		13705	0.0253926	0.373687	-0.562358	1			6.33807	6.61367	6.15357	5.69611	5.98651	5.73562	A_65_P08713			DAY10_15_L10.x1 FH DAY10 Mus musculus cDNA clone DAY10_15_L10 similar to Ubiquitin specific protease 28, mRNA sequence [DV043472]	mm|9qA5.3		LF197579	Mm.463569			chr9:48815321-48815380	80.9004	2	97.9293	2	71.1886	2	51.8443	2	63.4045	2	53.2835	2
0		45727	0.0282814	0.386394	-0.562076	1			5.76401	5.29883	5.33835	5.0439	4.88949	4.78157	A_55_P2717852	Asl	argininosuccinate lyase	argininosuccinate lyase [Source:MGI Symbol;Acc:MGI:88084] [ENSMUST00000162230]	mm|5qG1.3		LF195196		109900	ENSMUST00000162230	chr5:130498332-130498273	54.3425	2	39.3647	2	40.4578	2	32.9887	2	29.6404	1	27.504	1
0		45437	0.0274456	0.3832	-0.561757	1			5.15987	4.74094	5.04472	4.22708	4.43034	4.60284	A_66_P111258	Cplx4	complexin 4	Mus musculus complexin 4 (Cplx4), mRNA [NM_145493]	mm|18qE1	NM_145493	NM_145493	Mm.192285	225644	ENSMUST00000025397	chr18:66116233-66116174	35.75	2	26.7402	2	33.0075	2	18.7275	1	21.5608	1	24.2992	1
0		58784	0.00173924	0.184618	-0.561561	1			5.53343	5.57616	5.51845	5.10417	4.85018	4.98901	A_55_P2736580	Cyba	cytochrome b-245, alpha polypeptide		mm|8qE1		AK154184	Mm.271671	13057		chr8:124953327-124953268	46.3156	2	47.708	2	45.8374	2	34.3961	2	28.8435	1	31.7571	2
0		39462	0.0489023	0.447732	-0.56068	1			4.77848	4.92312	4.52949	4.35543	4.3387	3.85492	A_66_P113868	Cdh3	cadherin 3	Mus musculus cadherin 3 (Cdh3), transcript variant 1, mRNA [NM_001037809]	mm|8qD3	NM_001037809	NM_001037809	Mm.4658	12560	ENSMUST00000080797	chr8:109079933-109079992	27.4451	2	30.3394	2	23.0947	2	20.4698	1	20.2339	1	14.4693	1
0		42439	0.0282976	0.386394	-0.560126	1			5.43186	4.94487	5.33747	4.80732	4.67729	4.54921	A_30_P01027937			lincRNA:chr6:120670699-120677449 forward strand	mm|6qF1						chr6:120676657-120676716	43.1671	2	30.8001	2	40.4331	2	27.9992	2	25.5862	1	23.4125	1
0		42953	0.0289593	0.388676	-0.560058	1			6.81369	6.44844	6.32895	6.10395	5.81739	5.98958	A_51_P177092	Stat4	signal transducer and activator of transcription 4	Mus musculus signal transducer and activator of transcription 4 (Stat4), transcript variant 1, mRNA [NM_011487]	mm|1qC1.1	NM_011487	NM_011487	Mm.1550	20849	ENSMUST00000027277	chr1:52163802-52163861	112.493	2	87.3323	2	80.3905	2	68.7813	2	56.3907	2	63.5396	2
0		22850	0.00020139	0.105766	-0.557928	1			13.1552	13.0316	13.0525	12.5576	12.5174	12.4905	A_51_P394394	Tspan2	tetraspanin 2	Mus musculus tetraspanin 2 (Tspan2), transcript variant 1, mRNA [NM_027533]	mm|3qF2.2	NM_027533	NM_027533	Mm.27469	70747	ENSMUST00000029451	chr3:102576043-102576102	9122.32	2	8373.43	2	8495.58	2	6028.63	2	5862.87	2	5754.59	2
0		34957	0.0335502	0.403658	-0.557432	1			5.04381	4.82056	4.5304	4.06297	4.28268	4.37682	A_55_P2714114	Lypla1	lysophospholipase 1	lysophospholipase 1 [Source:MGI Symbol;Acc:MGI:1344588] [ENSMUST00000141278]	mm|1qA1		AK034851		18777	ENSMUST00000141278	chr1:4832831-4832890	32.9867	2	28.2574	2	23.1093	2	16.7138	1	19.4633	1	20.7756	1
0		11779	0.00512961	0.245656	-0.557404	1			11.4256	11.5543	11.6406	11.1386	10.9206	10.889	A_55_P2140195			predicted gene 15517 [Source:MGI Symbol;Acc:MGI:3782964] [ENSMUST00000124863]	mm|7qB4	XR_882053	XR_882053	Mm.451981		ENSMUST00000124863	chr7:51517202-51517261	2750.68	2	3007.43	2	3192.7	2	2254.5	2	1938.37	2	1896.35	2
0		61091	0.0377884	0.415925	-0.557397	1			4.48392	3.92478	4.34249	3.5509	3.7744	3.75369	A_66_P129164	Tdp1	tyrosyl-DNA phosphodiesterase 1	tyrosyl-DNA phosphodiesterase 1 [Source:MGI Symbol;Acc:MGI:1920036] [ENSMUST00000221396]	mm|12qE		AK137004	Mm.488658	104884	ENSMUST00000221396	chr12:101125797-101125856	22.3765	2	15.1871	1	20.2871	2	11.72	1	13.6838	1	13.4888	1
0		23861	0.0374086	0.413923	-0.557373	1			5.28191	5.14174	4.68543	4.50189	4.42984	4.50523	A_55_P2739581	Chmp6	charged multivesicular body protein 6		mm|11qE2		AK182874	Mm.306673	208092		chr11:119780832-119780773	38.9057	2	35.3036	2	25.7309	2	22.6571	2	21.5533	1	22.7097	1
0		56039	0.0346357	0.404941	-0.556266	1			6.81424	6.72058	6.45864	6.24286	5.82595	6.25584	A_55_P2718974	Gk5	glycerol kinase 5 (putative)	glycerol kinase 5 (putative) [Source:MGI Symbol;Acc:MGI:2443336] [ENSMUST00000189249]	mm|9qE3.3		AK090372	Mm.213651	235533	ENSMUST00000189249	chr9:96073825-96073884	112.536	2	105.462	2	87.9515	2	75.7337	2	56.7264	2	76.418	2
0		11930	0.0310501	0.397363	-0.555691	1			6.16287	6.18519	6.03768	5.43924	5.38011	5.89931	A_66_P123940			BB454375 RIKEN full-length enriched, 12 days embryo spinal ganglion Mus musculus cDNA clone D130032D18 3'. [BB454375]	mm|3qD		AK051302	Mm.406153			chr3:58807123-58807064	71.6488	2	72.7658	2	65.6934	2	43.3886	2	41.646	2	59.6857	2
0		27606	0.0080875	0.272048	-0.555458	1			8.28411	8.26884	8.07803	7.50066	7.64453	7.81942	A_51_P391955	Dapl1	death associated protein-like 1	Mus musculus death associated protein-like 1 (Dapl1), mRNA [NM_029723]	mm|2qC1.1	NM_029723	NM_029723	Mm.275769	76747	ENSMUST00000144415	chr2:59342824-59342883	311.722	2	308.439	2	270.227	2	181.102	2	200.093	2	225.882	2
0		61873	0.0249443	0.370719	-0.555306	1			5.1544	5.14486	5.38095	4.41333	4.88873	4.71225	A_52_P416272	Ctnnal1	catenin (cadherin associated protein), alpha-like 1	Mus musculus catenin (cadherin associated protein), alpha-like 1 (Ctnnal1), mRNA [NM_018761]	mm|4qB3	NM_018761	NM_018761	Mm.218891	54366	ENSMUST00000154511	chr4:56842486-56842427	35.6148	2	35.38	2	41.6705	2	21.3081	1	29.6247	1	26.2137	1
0		44161	0.0270367	0.381525	-0.55387	1			4.8889	4.54051	4.89217	4.26074	4.39217	4.00706	A_55_P2177498	BC048594	cDNA sequence BC048594		mm|2qE3		AK140467		100038656		chr2:105844749-105844808	29.6283	2	23.2718	2	29.6954	2	19.1695	1	20.9979	1	16.0785	1
0		42319	0.0173988	0.338487	-0.553274	1			4.70157	4.55229	4.64506	4.17644	4.249	3.81366	A_55_P2069774	Iba57	IBA57 homolog, iron-sulfur cluster assembly	Mus musculus IBA57 homolog, iron-sulfur cluster assembly (Iba57), transcript variant 2, mRNA [NM_001270791]	mm|11qB1.3	NM_001270791	NM_001270791	Mm.266175	216792	ENSMUST00000069631	chr11:58974687-58974628	26.0204	2	23.4625	2	25.0208	2	18.0814	1	19.0141	1	14.0613	1
0		24178	0.0223127	0.36171	-0.552145	1			5.61167	5.8482	5.79694	4.93204	5.31624	5.3521	A_51_P239984	Exo1	exonuclease 1	Mus musculus exonuclease 1 (Exo1), mRNA [NM_012012]	mm|1qH4	NM_012012	NM_012012	Mm.283046	26909	ENSMUST00000194636	chr1:177838682-177838741	48.8968	2	57.6081	2	55.5972	2	30.5276	2	39.8425	2	40.8452	2
0		24042	0.000698963	0.140224	-0.551763	1			6.54421	6.58365	6.70496	6.12438	6.02236	6.0308	A_52_P347764	Lrrc74b	leucine rich repeat containing 74B	Mus musculus leucine rich repeat containing 74B (Lrrc74b), transcript variant 1, mRNA [NM_029053]	mm|16qA3	NM_029053	NM_029053	Mm.38634	74685	ENSMUST00000138839	chr16:17545721-17545662	93.3263	2	95.913	2	104.326	2	69.7625	2	64.9996	2	65.381	2
0		19161	0.0168188	0.336245	-0.551088	1			5.05018	5.07286	5.08163	4.44426	4.32087	4.78627	A_55_P2471029	5031434C07Rik	RIKEN cDNA 5031434C07 gene		mm|6qE3		AK030322	Mm.136719	100503613		chr6:112238771-112238830	33.1326	2	33.6575	2	33.8629	2	21.7698	1	19.9854	1	27.5938	2
0		17704	0.00535759	0.249205	-0.550506	1			5.19974	5.04325	5.04282	4.50025	4.42393	4.71011	A_66_P102143			immunoglobulin heavy variable V1-63 [Source:MGI Symbol;Acc:MGI:3642755] [ENSMUST00000103534]	mm|12qF2		AF303846	Mm.423822		ENSMUST00000103534	chr12:116733989-116733930	36.7518	2	32.9738	2	32.964	2	22.6313	1	21.4653	1	26.1749	1
0		38843	0.0426991	0.430524	-0.548053	1			5.55365	5.0373	5.3819	4.65834	4.67643	4.99393	A_52_P260407	Dennd4c	DENN/MADD domain containing 4C	Mus musculus DENN/MADD domain containing 4C (Dennd4c), mRNA [NM_184088]	mm|4qC4	NM_184088	NM_184088	Mm.273718	329877	ENSMUST00000082026	chr4:86495575-86495634	46.9694	2	32.8382	2	41.6979	2	25.2522	1	25.5708	1	31.8656	2
0		30891	0.0485291	0.446666	-0.546563	1			3.88692	4.39123	4.2936	3.67902	3.42308	3.82995	A_51_P332917	Enpp3	ectonucleotide pyrophosphatase/phosphodiesterase 3	ectonucleotide pyrophosphatase/phosphodiesterase 3 [Source:MGI Symbol;Acc:MGI:2143702] [ENSMUST00000020169]	mm|10qA4		BC005527	Mm.338425	209558	ENSMUST00000020169	chr10:24493125-24493066	14.7937	1	20.9841	2	19.6111	2	12.8084	1	10.7263	1	14.221	1
0		22400	0.0432126	0.432225	-0.546487	1			5.11674	4.88732	4.81027	4.7139	4.1891	4.27187	A_55_P2720655	B9d1	B9 protein domain 1	B9 protein domain 1 [Source:MGI Symbol;Acc:MGI:1351471] [ENSMUST00000138057]	mm|11qB2				27078	ENSMUST00000138057	chr11:61321871-61321930	34.697	2	29.5957	2	28.0566	2	26.2438	2	18.2408	1	19.3179	1
0		47265	0.000637913	0.137891	-0.545345	1			13.0416	13.1424	13.108	12.6047	12.595	12.4562	A_55_P2158990	Jun	jun proto-oncogene	Mus musculus jun proto-oncogene (Jun), mRNA [NM_010591]	mm|4qC5	NM_010591	NM_010591	Mm.275071	16476	ENSMUST00000107094	chr4:94716987-94716928	8431.59	2	9041.97	2	8828.54	2	6228.65	2	6186.91	2	5619.51	2
0		27464	0.0260533	0.37842	-0.545127	1			6.73715	6.99646	6.87206	6.42378	6.04848	6.49803	A_55_P2493154	Slc35d2	solute carrier family 35, member D2	Mus musculus solute carrier family 35, member D2 (Slc35d2), mRNA [NM_001001321]	mm|13qB3	NM_001001321	NM_001001321	Mm.133731	70484	ENSMUST00000099441	chr13:64197737-64197678	106.68	2	127.687	2	117.138	2	85.8519	2	66.1872	2	90.3864	2
0		35967	0.00728135	0.263397	-0.544713	1			5.49726	5.58711	5.57677	4.84406	4.98094	5.20201	A_55_P2402577	Gm15850	predicted gene 15850		mm|1qE4		AK078387	Mm.487858	329253		chr1:138022814-138022755	45.169	2	48.0715	2	47.7283	2	28.7215	2	31.58	2	36.8096	2
0		43589	0.0020506	0.192178	-0.544442	1			8.68858	8.5424	8.63375	8.19551	7.97857	8.05733	A_55_P2034067	Myom3	myomesin family, member 3	Mus musculus myomesin family, member 3 (Myom3), mRNA [NM_001085509]	mm|4qD3	NM_001085509	NM_001085509	Mm.318639	242702	ENSMUST00000105854	chr4:135371377-135371436	412.594	2	372.837	2	397.208	2	293.153	2	252.225	2	266.377	2
0		61361	0.0263705	0.378994	-0.544363	1			5.36012	5.05068	5.10225	4.41422	4.85091	4.61483	A_66_P137861	Tlr1	toll-like receptor 1	Mus musculus toll-like receptor 1 (Tlr1), transcript variant 2, mRNA [NM_001276445]	mm|5qC3.1	NM_001276445	NM_001276445	Mm.273024	21897	ENSMUST00000059349	chr5:65316053-65315994	41.0729	2	33.1441	2	34.3503	2	21.3212	1	28.8582	1	24.5021	1
0		21918	0.0207486	0.351662	-0.543951	1			4.97438	4.65176	4.48809	4.11909	4.13532	4.22795	A_51_P406674			uq16d03.x1 Ren Stubbs mouse thymus Mus musculus cDNA clone IMAGE:2802629 3'. [AW822189]	mm|3qE1		AW822189	Mm.478999			chr3:68777847-68777788	31.4366	2	25.1373	2	22.4414	2	17.3768	1	17.5734	1	18.7388	1
0		40929	0.00186587	0.188412	-0.54258	1			3.97106	4.1851	4.12801	3.48571	3.55458	3.61614	A_30_P01028572			lincRNA:chr1:59449275-59474025 reverse strand	mm|1qC1.3						chr1:59450204-59450145	15.6822	1	18.1904	2	17.4845	2	11.2022	1	11.7499	1	12.2621	1
0		28735	0.0313499	0.397776	-0.542543	1			6.02674	5.64487	5.47169	5.23142	5.12624	5.15801	A_52_P127386			BB548379 RIKEN full-length enriched, 2 days pregnant adult female oviduct Mus musculus cDNA clone E230007L20 3'. [BB548379]	mm|2qC1.1		AK159008	Mm.5127			chr2:55287782-55287723	65.1971	2	50.0351	2	44.3754	2	37.5677	2	34.9262	2	35.7038	2
0		4872	0.036186	0.409988	-0.542336	1			5.21049	5.17604	4.84562	4.57543	4.73836	4.29135	A_51_P496741	Nphs1	nephrosis 1, nephrin	Mus musculus nephrosis 1, nephrin (Nphs1), mRNA [NM_019459]	mm|7qB1	NM_019459	NM_019459	Mm.437830	54631	ENSMUST00000123880	chr7:31266833-31267052	37.0265	2	36.1528	2	28.7526	2	23.8419	1	26.6925	1	19.5805	1
0		61120	0.00295604	0.214292	-0.539436	1			6.86581	6.64844	6.63646	6.21067	6.21936	6.10236	A_55_P2729678	Gabrg2	gamma-aminobutyric acid (GABA) A receptor, subunit gamma 2	Q5SUZ1_MOUSE (Q5SUZ1) Gamma-aminobutyric acid (GABA-A) receptor, subunit gamma 2, partial (66%) [TC1635921]	mm|11qA5		AK034338	Mm.5309	14406		chr11:41732805-41732746	116.631	2	100.318	2	99.4885	2	74.0626	2	74.5101	2	68.7058	2
0		10043	0.0003586	0.115441	-0.538746	1			15.6339	15.5259	15.4946	15.0585	14.9913	14.9884	A_55_P2908598	Qdpr	quinoid dihydropteridine reductase	Mus musculus quinoid dihydropteridine reductase (Qdpr), mRNA [NM_024236]	mm|5qB3	NM_024236	NM_024236	Mm.30204	110391	ENSMUST00000015950	chr5:45825352-45825293	50846.3	2	47180.4	2	46167.9	2	34123	2	32570.4	2	32505.4	2
0		47043	0.00686019	0.258961	-0.537909	1			5.06376	4.85049	4.70838	4.3274	4.37219	4.30931	A_55_P2731236	Ccdc15	coiled-coil domain containing 15	Mus musculus coiled-coil domain containing 15 (Ccdc15), mRNA [NM_001081429]	mm|9qA4	NM_001081429	NM_001081429	Mm.390150	245902	ENSMUST00000215116	chr9:37124047-37123468	33.4459	2	28.8499	2	26.1435	2	20.076	1	20.709	1	19.8258	1
0		58514	0.0429118	0.431295	-0.53637	1			5.04785	5.39628	4.78955	4.57168	4.61191	4.44097	A_55_P2143869	Skint5	selection and upkeep of intraepithelial T cells 5	selection and upkeep of intraepithelial T cells 5 [Source:MGI Symbol;Acc:MGI:3650151] [ENSMUST00000153413]	mm|4qD1		EU099303	Mm.484115	242627	ENSMUST00000153413	chr4:113613242-113613183	33.079	2	42.1154	2	27.6567	2	23.7801	1	24.4525	1	21.7203	1
0		54675	0.0178269	0.340336	-0.534915	1			6.95202	6.8894	7.09746	6.68879	6.35295	6.29239	A_51_P506961	Cldn9	claudin 9	Mus musculus claudin 9 (Cldn9), mRNA [NM_020293]	mm|17qA3.3	NM_020293	NM_020293	Mm.491368	56863	ENSMUST00000085989	chr17:23820227-23820168	123.813	2	118.554	2	136.946	2	103.164	2	81.739	2	78.3787	2
0		26565	0.00436514	0.235491	-0.534717	1			6.26839	6.22252	6.43261	5.84363	5.8352	5.64053	A_52_P340669	Bhlha15	basic helix-loop-helix family, member a15	Mus musculus basic helix-loop-helix family, member a15 (Bhlha15), mRNA [NM_010800]	mm|5qG2	NM_010800	NM_010800	Mm.386767	17341	ENSMUST00000060747	chr5:144955175-144955234	77.0855	2	74.6731	2	86.379	2	57.4258	2	57.0915	2	49.8849	2
0		29966	0.0465264	0.443297	-0.534238	1			5.54573	5.86851	6.10378	5.49056	5.1759	5.24884	A_55_P2102449	Nxf7	nuclear RNA export factor 7	nuclear RNA export factor 7 [Source:MGI Symbol;Acc:MGI:2159343] [ENSMUST00000113163]	mm|XqF1	XM_006528509	XM_006528509	Mm.103373	170722	ENSMUST00000113163	chrX:132114173-132114114	46.7123	2	58.4247	2	68.7736	2	44.9598	2	36.1494	2	38.0241	2
0		30556	0.0192669	0.344077	-0.534035	1			6.02682	6.08742	5.81767	5.39217	5.27499	5.66265	A_55_P2731231	Swap70	SWA-70 protein	SWA-70 protein [Source:MGI Symbol;Acc:MGI:1298390] [ENSMUST00000210743]	mm|7qF1	XM_017322086	XM_017322086	Mm.334144	20947	ENSMUST00000210743	chr7:117409590-117409649	65.2011	2	67.9978	2	56.4018	2	41.9956	2	38.7194	2	50.6557	2
0		30145	0.00224853	0.199214	-0.533817	1			4.4734	4.59059	4.45848	4.0022	3.8506	4.06822	A_52_P668855	9330154J02Rik	RIKEN cDNA 9330154J02 gene	PREDICTED: Mus musculus RIKEN cDNA 9330154J02 gene (9330154J02Rik), misc_RNA [XR_035460]	mm|9qE3.1		AK042778	Mm.444577	442799		chr9:85715329-85715270	22.2141	2	24.0938	2	21.9856	2	16.0244	1	14.426	1	16.7748	1
0		32536	0.0219599	0.360745	-0.533396	1			5.38683	5.67003	5.65731	5.0857	4.82149	5.2068	A_55_P2736136	Zfp119a	zinc finger protein 119a	Mus musculus zinc finger protein 119a (Zfp119a), mRNA [NM_144546]	mm|17qD	NM_144546	NM_144546	Mm.460659	104349	ENSMUST00000079642	chr17:56005310-56005251	41.8407	2	50.9155	2	50.4686	2	33.9586	2	28.2756	2	36.9321	2
0		16839	0.0202842	0.350497	-0.532805	1			6.38087	6.53519	6.24283	5.62381	5.98362	5.95304	A_55_P2175976	Vmn2r35	vomeronasal 2, receptor 35	Mus musculus vomeronasal 2, receptor 35 (Vmn2r35), mRNA [NM_001105067]	mm|7qA1	NM_001105067	NM_001105067	Mm.469824	625353	ENSMUST00000169683	chr7:7765410-7765351	83.3363	2	92.7444	2	75.7319	2	49.3101	2	63.2776	2	61.9504	2
0		62840	0.00761539	0.266631	-0.530002	1			5.0727	5.40323	5.10711	4.69686	4.63348	4.66269	A_55_P1971619				mm|1qE2.2						chr1:113777290-113777231	33.654	2	42.3188	2	34.4662	2	25.9355	1	24.8209	1	25.3286	1
0		25531	0.00498211	0.243098	-0.529995	1			5.71284	5.68861	5.47837	5.1403	4.98105	5.16849	A_55_P2050628	Cyp4a31	cytochrome P450, family 4, subfamily a, polypeptide 31	Mus musculus cytochrome P450, family 4, subfamily a, polypeptide 31 (Cyp4a31), transcript variant 1, mRNA [NM_201640]	mm|4qD1	NM_201640	NM_201640	Mm.482086	666168	ENSMUST00000030480	chr4:115251553-115251612	52.4489	2	51.5755	2	44.5815	2	35.2683	2	31.5825	2	35.9642	2
0		44912	0.0322631	0.400732	-0.529469	1			6.16234	6.12788	6.47207	5.63852	5.96666	5.56871	A_55_P1971991	Kdf1	keratinocyte differentiation factor 1	Mus musculus keratinocyte differentiation factor 1 (Kdf1), transcript variant 1, mRNA [NM_001083916]	mm|4qD2.3	NM_001083916	NM_001083916	Mm.299081	69073	ENSMUST00000121797	chr4:133086643-133086702	71.6227	2	69.9317	2	88.7745	2	49.8153	2	62.5379	2	47.4623	2
0		22676	0.0472201	0.443719	-0.529009	1			5.7938	5.71842	5.67131	5.2439	4.86119	5.49141	A_52_P124352	Ifrd1	interferon-related developmental regulator 1	interferon-related developmental regulator 1 [Source:MGI Symbol;Acc:MGI:1316717] [ENSMUST00000001672]	mm|12qB1		AK078888	Mm.168	15982	ENSMUST00000001672	chr12:40928283-40928224	55.4763	2	52.6522	2	50.9606	2	37.8941	2	29.0646	1	44.9862	2
0		23652	0.020997	0.354254	-0.52744	1			6.8865	6.88386	6.99685	6.12196	6.49686	6.56607	A_55_P2718257	Cyb5d2	cytochrome b5 domain containing 2	cytochrome b5 domain containing 2 [Source:MGI Symbol;Acc:MGI:2684848] [ENSMUST00000169476]	mm|11qB4		AK142515	Mm.194755	192986	ENSMUST00000169476	chr11:72606450-72606391	118.316	2	118.099	2	127.721	2	69.6455	2	90.3129	2	94.7508	2
0		60757	0.00457154	0.239224	-0.527391	1			4.72124	4.80605	4.58869	4.1063	4.1163	4.31121	A_55_P2150781	Mul1	mitochondrial ubiquitin ligase activator of NFKB 1	mitochondrial ubiquitin ligase activator of NFKB 1 [Source:MGI Symbol;Acc:MGI:1915600] [ENSMUST00000105815]	mm|4qD3				68350	ENSMUST00000105815	chr4:137994263-137994322	26.3775	2	27.9748	2	24.062	2	17.2234	1	17.3432	1	19.8519	1
0		45983	0.00654967	0.258593	-0.527124	1			4.4469	4.50546	4.33324	3.87375	3.76466	4.06582	A_55_P2012874	Cfap221	cilia and flagella associated protein 221	Mus musculus cilia and flagella associated protein 221 (Cfap221), mRNA [NM_001115074]	mm|1qE2.3	NM_001115074	NM_001115074	Mm.297290	226356	ENSMUST00000037840	chr1:121827554-121827495	21.8097	2	22.7132	2	20.1574	2	14.6593	1	13.5917	1	16.7469	1
0		40883	0.0454913	0.439682	-0.526567	1			6.57285	7.14365	6.98904	6.27503	6.34584	6.50497	A_55_P2004159			predicted gene 28819 [Source:MGI Symbol;Acc:MGI:5579525] [ENSMUST00000187416]						ENSMUST00000187416	chrY_random:4018682-4018741	95.1977	2	141.401	2	127.031	2	77.4414	2	81.3371	2	90.8221	2
0		24253	0.0278784	0.385064	-0.526396	1			7.52495	7.2559	7.23862	7.00364	6.85976	6.57688	A_51_P115005	Edn1	endothelin 1	Mus musculus endothelin 1 (Edn1), mRNA [NM_010104]	mm|13qA4	NM_010104	NM_010104	Mm.14543	13614	ENSMUST00000021796	chr13:42403101-42403160	184.177	2	152.842	2	151.023	2	128.323	2	116.143	2	95.4638	2
0		57299	0.0112516	0.300342	-0.526158	1			5.2438	4.95888	5.04208	4.58843	4.39868	4.67917	A_55_P2740689	Zfp639	zinc finger protein 639				AK214474	Mm.285620	67778			37.8914	2	31.1007	2	32.9471	2	24.0577	2	21.0929	1	25.6195	1
0		9945	0.0326572	0.401361	-0.525715	1			5.57913	5.88776	5.69096	5.25993	5.39029	4.93047	A_55_P2279498	4933438K21Rik	RIKEN cDNA 4933438K21 gene	Mus musculus RIKEN cDNA 4933438K21 gene (4933438K21Rik), long non-coding RNA [NR_045446]	mm|4qE1	NR_045446	NR_045446	Mm.460830	71270		chr4:145892179-145892120	47.8062	2	59.2095	2	51.6593	2	38.3176	2	41.9409	2	30.4943	2
0		44423	0.0483692	0.44613	-0.52457	1			5.50349	5.4881	5.44937	4.6787	5.30941	4.87913	A_55_P2536112				mm|1qH6						chr1:196853571-196853512	45.3644	2	44.8829	2	43.6942	2	25.6112	1	39.6544	2	29.4283	1
0		31578	0.0109463	0.298439	-0.524363	1			7.2634	7.34779	7.03244	6.81964	6.58325	6.66765	A_55_P2023118	Prss28	protease, serine 28	Mus musculus protease, serine 28 (Prss28), mRNA [NM_053259]	mm|17qA3.3	NM_053259	NM_053259	Mm.207081	114661	ENSMUST00000015267	chr17:25448762-25448821	153.639	2	162.894	2	130.91	2	112.958	2	95.8859	2	101.663	2
0		61173	0.00356501	0.223267	-0.524254	1			7.52796	7.76875	7.67142	7.22825	7.09817	7.06895	A_55_P2737039	Akna	AT-hook transcription factor		mm|4qC1		AK158313	Mm.387725	100182		chr4:63031197-63031138	184.562	2	218.085	2	203.858	2	149.941	2	137.013	2	134.266	2
0		55719	0.021244	0.356851	-0.52394	1			5.50538	5.51241	5.60114	5.18067	4.73925	5.12719	A_52_P499128	Synj2	synaptojanin 2	synaptojanin 2 [Source:MGI Symbol;Acc:MGI:1201671] [ENSMUST00000115786]	mm|17qA1		AK014584	Mm.483121	20975	ENSMUST00000115786	chr17:6020431-6020490	45.424	2	45.6458	2	48.5413	2	36.2692	2	26.709	1	34.9493	2
0		54982	0.000323459	0.113497	-0.522663	1			14.8261	14.7317	14.8196	14.3369	14.2398	14.2327	A_55_P2008651	Qdpr	quinoid dihydropteridine reductase	Mus musculus quinoid dihydropteridine reductase (Qdpr), mRNA [NM_024236]	mm|5qB3	NM_024236	NM_024236	Mm.30204	110391	ENSMUST00000200259	chr5:45825533-45825474	29046.5	2	27208.1	2	28915.6	2	20694.1	2	19346.1	2	19251.8	2
0		7408	0.00293283	0.214292	-0.518977	1			8.47672	8.56132	8.61285	8.13412	7.89851	8.06132	A_55_P1984745	Pappa2	pappalysin 2	Mus musculus pappalysin 2 (Pappa2), mRNA [NM_001085376]	mm|1qH1	NM_001085376	NM_001085376	Mm.458621	23850	ENSMUST00000159861	chr1:160641962-160641903	356.243	2	377.757	2	391.494	2	280.94	2	238.61	2	267.115	2
0		56749	0.027684	0.384314	-0.517388	1			4.91015	4.89966	4.81939	4.07843	4.59215	4.40646	A_55_P2740772				mm|18qB1		AK216043	Mm.29424			chr18:34933281-34933222	30.0679	2	29.85	2	28.2346	2	16.8939	1	24.1199	1	21.2068	1
0		20572	0.0470846	0.443696	-0.515681	1			5.7176	5.62416	5.20091	4.92083	5.17485	4.89996	A_52_P513394	Brca2	breast cancer 2, early onset	Mus musculus breast cancer 2, early onset (Brca2), transcript variant 2, mRNA [NM_009765]	mm|5qG3	NM_009765	NM_009765	Mm.236256	12190	ENSMUST00000202192	chr5:151325787-151325846	52.6224	2	49.3221	2	36.7815	2	30.2912	2	36.1232	2	29.8561	2
0		4694	0.0425667	0.430141	-0.514978	1			4.51849	4.13163	4.0101	3.81217	3.76658	3.53654	A_51_P413866	Cfb	complement factor B	Mus musculus complement factor B (Cfb), transcript variant 1, mRNA [NM_008198]	mm|17qB1	NM_008198	NM_008198	Mm.653	14962	ENSMUST00000129891	chr17:34993858-34993502	22.9193	2	17.5285	1	16.1124	2	14.0468	1	13.6098	1	11.6039	1
0		58559	0.0489814	0.447985	-0.51471	1			6.35508	6.96215	6.82213	6.21387	6.17077	6.21059	A_52_P24477	Gcnt2	glucosaminyl (N-acetyl) transferase 2, I-branching enzyme	Mus musculus glucosaminyl (N-acetyl) transferase 2, I-branching enzyme (Gcnt2), transcript variant 3, mRNA [NM_133219]	mm|13qA3.3	NM_133219	NM_133219	Mm.314757	14538	ENSMUST00000067778	chr13:41014117-41048950	81.8596	2	124.686	2	113.153	2	74.2268	2	72.0421	2	74.0586	2
0		43927	0.0137953	0.316326	-0.514518	1			5.05973	4.69504	4.73392	4.30104	4.25162	4.39247	A_55_P2602267	Ctc1	CTS telomere maintenance complex component 1	CTS telomere maintenance complex component 1 [Source:MGI Symbol;Acc:MGI:1916214] [ENSMUST00000135611]	mm|11qB3		AK030876		68964	ENSMUST00000135611	chr11:68838542-68838601	33.3525	2	25.9029	2	26.6104	2	19.7126	1	19.0487	1	21.0022	1
0		39133	2.11263e-06	0.0292671	-0.513402	1	1		11.3945	11.3854	11.3682	10.8648	10.8549	10.8882	A_52_P643165	Samd4	sterile alpha motif domain containing 4	Mus musculus sterile alpha motif domain containing 4 (Samd4), transcript variant 1, mRNA [NM_001037221]	mm|14qC1	NM_001037221	NM_001037221	Mm.214454	74480	ENSMUST00000137543	chr14:47725267-47725326	2692.09	2	2675.17	2	2643.49	2	1864.85	2	1852.06	2	1895.28	2
0		26054	0.0179034	0.340441	-0.513377	1			5.37892	5.48671	5.25724	5.06682	4.67047	4.84545	A_55_P2089577	Tmed5	transmembrane p24 trafficking protein 5		mm|5qF		AK172643	Mm.363960	73130		chr5:108550644-108550585	41.6117	2	44.8398	2	38.2461	2	33.5169	2	25.4655	1	28.7492	2
0		16636	0.00200694	0.192162	-0.513113	1			5.48909	5.32183	5.27231	4.86956	4.88328	4.79106	A_52_P876147	Crocc2	ciliary rootlet coiled-coil, rootletin family member 2	Mus musculus ciliary rootlet coiled-coil, rootletin family member 2 (Crocc2), mRNA [NM_001310428]	mm|1qD	NM_001310428	NM_001310428	Mm.193346	381284	ENSMUST00000138595	chr1:95127552-95127611	44.9139	2	39.9974	2	38.6477	2	29.2336	2	29.513	2	27.6856	2
0		47646	0.0401113	0.422786	-0.512791	1			4.70121	4.90292	4.75483	4.20135	4.03928	4.57995	A_52_P48569	Slc38a4	solute carrier family 38, member 4	Mus musculus solute carrier family 38, member 4 (Slc38a4), mRNA [NM_027052]	mm|15qF1	NM_027052	NM_027052	Mm.250980	69354	ENSMUST00000023101	chr15:96825541-96825482	26.0139	2	29.9175	2	26.9989	2	18.3964	1	16.4416	1	23.9168	1
0		37741	0.0253415	0.37344	-0.512629	1			4.74885	4.44904	4.45955	4.18564	4.10905	3.82485	A_30_P01017624			lincRNA:chr17:26911397-26917047 reverse strand								26.8872	2	21.8421	2	22.0018	2	18.1971	1	17.2563	1	14.1709	1
0		17945	0.0105027	0.296031	-0.511913	1			7.33518	7.59702	7.60806	6.90106	6.9697	7.13376	A_51_P293862	Gnb3	guanine nucleotide binding protein (G protein), beta 3	Mus musculus guanine nucleotide binding protein (G protein), beta 3 (Gnb3), mRNA [NM_013530]	mm|6qF2	NM_013530	NM_013530	Mm.68889	14695	ENSMUST00000129251	chr6:124784633-124784574	161.476	2	193.611	2	195.099	2	119.516	2	125.339	2	140.435	2
0		42541	0.00308366	0.214292	-0.511436	1			5.42573	5.47187	5.39281	4.93655	4.7778	5.04175	A_55_P2048483	D17Zt10e	DNA segment, Chr 17, Zdenek Trachtulec 10 expressed	GB	mm|17qA2		U49252	Mm.453140	52728		chr17:15171687-15171628	42.9841	2	44.3809	2	42.0143	2	30.6232	2	27.4321	2	32.9396	2
0		37609	0.00382833	0.226369	-0.510074	1			6.42165	6.23305	6.22906	5.85113	5.67326	5.82914	A_66_P120837	Top2a	topoisomerase (DNA) II alpha	Mus musculus topoisomerase (DNA) II alpha (Top2a), mRNA [NM_011623]	mm|11qD	NM_011623	NM_011623	Mm.4237	21973	ENSMUST00000068031	chr11:98854710-98854651	85.7251	2	75.2205	2	75.0124	2	57.7253	2	51.0295	2	56.8521	2
0		16784	0.0279624	0.385235	-0.509356	1			4.59722	4.10088	4.35587	3.82875	3.7669	3.93025	A_51_P499082	Igsf1	immunoglobulin superfamily, member 1	Mus musculus immunoglobulin superfamily, member 1 (Igsf1), transcript variant 2, mRNA [NM_177915]	mm|XqA5	NM_177915	NM_177915	Mm.110505	209268	ENSMUST00000114891	chrX:47146967-47146908	24.2048	2	17.1588	2	20.4762	2	14.2091	1	13.6129	1	15.2449	1
0		59935	0.00345226	0.221297	-0.509088	1			4.94673	5.13542	5.14127	4.52158	4.66836	4.50621	A_51_P245102	4930591A17Rik	RIKEN cDNA 4930591A17 gene	Mus musculus RIKEN cDNA 4930591A17 gene (4930591A17Rik), mRNA [NM_026596]	mm|2qH4	NM_026596	NM_026596	Mm.158187	68175		chr2:179149723-179149782	30.84	2	35.1491	2	35.2921	2	22.9684	1	25.4283	1	22.7251	1
0		46963	0.00488293	0.243098	-0.508116	1			7.49316	7.23007	7.36063	6.77344	6.8448	6.94126	A_51_P389539	Adgrv1	adhesion G protein-coupled receptor V1	Mus musculus adhesion G protein-coupled receptor V1 (Adgrv1), mRNA [NM_054053]	mm|13qC3	NM_054053	NM_054053	Mm.288694	110789	ENSMUST00000125698	chr13:81234389-81234330	180.163	2	150.13	2	164.35	2	109.398	2	114.945	2	122.893	2
0		14000	0.00279549	0.212662	-0.507601	1			9.25057	9.28592	9.46765	8.80837	8.77214	8.90083	A_55_P2939407	LOC102634132	uncharacterized LOC102634132	PREDICTED: Mus musculus uncharacterized LOC102634132 (LOC102634132), mRNA [XM_017320491]	mm|4qC3	XM_017320491	XM_017320491	Mm.403669	102634132		chr4:77866082-77866141	609.115	2	624.225	2	708.022	2	448.317	2	437.196	2	477.988	2
0		3417	0.00933266	0.283192	-0.507534	1			5.84599	5.91937	5.76114	5.15946	5.34638	5.49805	A_66_P130759	4631405J19Rik	RIKEN cDNA 4631405J19 gene	Mus musculus RIKEN cDNA 4631405J19 gene (4631405J19Rik), long non-coding RNA [NR_110333]	mm|2qE1	NR_110333	NR_110333	Mm.235231	433456		chr2:92873506-92873565	57.5198	2	60.5214	2	54.2347	2	35.7398	2	40.6839	2	45.1939	2
0		45605	0.000239947	0.113497	-0.50714	1			7.88116	7.78549	7.75136	7.2748	7.30615	7.31565	A_55_P2596096	Efemp1	epidermal growth factor-containing fibulin-like extracellular matrix protein 1	Mus musculus epidermal growth factor-containing fibulin-like extracellular matrix protein 1 (Efemp1), mRNA [NM_146015]	mm|11qA3.3	NM_146015	NM_146015	Mm.44176	216616	ENSMUST00000124103	chr11:28821407-28821466	235.757	2	220.631	2	215.473	2	154.857	2	158.259	2	159.306	2
0		54932	0.000312215	0.113497	-0.506547	1			11.6146	11.5827	11.6933	11.0803	11.1131	11.1775	A_66_P140773	Cd9	CD9 antigen	Mus musculus CD9 antigen (Cd9), mRNA [NM_007657]	mm|6qF3	NM_007657	NM_007657	Mm.210676	12527	ENSMUST00000130132	chr6:125410690-125410631	3135.77	2	3067.12	2	3311.56	2	2165.2	2	2215.03	2	2316.18	2
0		59800	0.0424332	0.429996	-0.505921	1			6.40008	6.1329	5.92946	5.80225	5.44712	5.6953	A_55_P2019684	Bspry	B-box and SPRY domain containing	Mus musculus B-box and SPRY domain containing (Bspry), mRNA [NM_138653]	mm|4qB3	NM_138653	NM_138653	Mm.29808	192120	ENSMUST00000107449	chr4:62158017-62158076	84.4529	2	70.1759	2	60.9459	2	55.8022	2	43.6261	2	51.8152	2
0		24834	0.0284062	0.386394	-0.50539	1			5.64259	5.67916	5.24938	4.93697	4.9797	5.13829	A_55_P2151066	2210411A11Rik	RIKEN cDNA 2210411A11 gene	Q7U0Q2_MYCBO (Q7U0Q2) Probable Proline-rich antigen homolog pra, partial (5%) [TC1610161]	mm|9qF3		AK008891	Mm.251864	72358		chr9:115142756-115142815	49.9563	2	51.2387	2	38.0383	2	30.6321	2	31.553	2	35.2193	2
0		10103	0.00955647	0.284971	-0.505339	1			6.98177	7.32757	7.09103	6.57779	6.69873	6.60785	A_30_P01019037			lincRNA:chr19:5834117-5835940 reverse strand	mm|19qA						chr19:5834602-5834543	126.393	2	160.627	2	136.337	2	95.5238	2	103.877	2	97.535	2
0		62923	0.020361	0.350666	-0.504129	1			6.50189	6.48755	6.77647	6.27886	5.97925	5.99542	A_55_P2921210	Gm20236	predicted gene, 20236	PREDICTED: Mus musculus predicted gene, 20236 (Gm20236), misc_RNA [XR_168529]	mm|14qD2	XR_168529	XR_168529	Mm.484209	100504453		chr14:69895774-69895715	90.6284	2	89.7322	2	109.628	2	77.6473	2	63.0862	2	63.797	2
0		23227	0.0238448	0.365765	-0.503664	1			8.22559	8.63801	8.62058	8.04618	7.90202	8.02499	A_55_P2147101	Sytl4	synaptotagmin-like 4	Mus musculus synaptotagmin-like 4 (Sytl4), transcript variant 1, mRNA [NM_013757]	mm|XqE3	NM_013757	NM_013757	Mm.38674	27359	ENSMUST00000113297	chrX:130471009-130470950	299.33	2	398.383	2	393.599	2	264.328	2	239.191	2	260.473	1
0		14033	0.0131325	0.313326	-0.502459	1			8.38449	8.61659	8.76625	8.11183	8.14045	8.00769	A_52_P817257	Smim22	small integral membrane protein 22	Mus musculus small integral membrane protein 22 (Smim22), transcript variant 3, mRNA [NM_001253797]	mm|16qA1	NM_001253797	NM_001253797	Mm.271618	432995	ENSMUST00000184439	chr16:5008306-5008365	334.182	2	392.512	2	435.417	2	276.633	2	282.175	2	257.367	2
0		62758	0.0263092	0.378994	-0.502131	1			9.54792	9.61964	9.89279	9.38493	9.05725	9.11178	A_52_P223626	Olig2	oligodendrocyte transcription factor 2	Mus musculus oligodendrocyte transcription factor 2 (Olig2), mRNA [NM_016967]	mm|16qC3.3	NM_016967	NM_016967	Mm.37289	50913	ENSMUST00000035608	chr16:91228470-91228529	748.532	2	786.681	2	950.665	2	668.57	2	532.725	2	553.246	2
0		45685	0.0441795	0.435107	-0.501911	1			5.39168	4.93568	4.95945	4.58372	4.75355	4.44381	A_55_P1960688	Tmem220	transmembrane protein 220	Mus musculus transmembrane protein 220 (Tmem220), transcript variant 1, mRNA [NM_177392]	mm|11qB3	NM_177392	NM_177392	Mm.128138	338369	ENSMUST00000079077	chr11:66848203-66848262	41.9816	2	30.6046	2	31.1131	2	23.9793	2	26.975	1	21.7631	1
0		20466	0.0493695	0.449073	-0.501686	1			4.93816	5.26522	5.01357	4.63345	4.28468	4.79376	A_52_P250685	Iqck	IQ motif containing K	Mus musculus IQ motif containing K (Iqck), mRNA [NM_001081446]	mm|7qF2	NM_001081446	NM_001081446	Mm.458509	434232	ENSMUST00000098087	chr7:126019881-126021168	30.6572	2	38.4581	2	32.3024	2	24.8203	1	19.4902	1	27.7373	2
0		25855	0.0414915	0.428731	-0.501485	1			5.50836	5.2724	5.21056	5.06906	4.57442	4.84339	A_52_P1148030				mm|10qB3		AK037919	Mm.460473			chr10:50314228-50314287	45.5178	2	38.6501	2	37.0285	2	33.5691	2	23.8252	1	28.7081	2
0		55392	0.0362177	0.409988	-0.500192	1			5.48764	5.3171	5.03765	4.88812	4.59337	4.86032	A_55_P2114873	Tceal3	transcription elongation factor A (SII)-like 3	transcription elongation factor A (SII)-like 3 [Source:MGI Symbol;Acc:MGI:1913354] [ENSMUST00000153780]	mm|XqF1		AK080663	Mm.487600	594844	ENSMUST00000153780	chrX:133181550-133181609	44.8687	2	39.8664	2	32.846	2	29.6123	2	24.1402	1	29.0471	2
0		60270	0.00372549	0.226369	-0.498015	1			6.30343	6.31826	6.35431	5.88774	5.92667	5.66755	A_55_P2744583	Sp100	nuclear antigen Sp100	Mus musculus nuclear antigen Sp100 (Sp100), transcript variant 2, mRNA [NM_001313712]	mm|1qC5	NM_001313712	NM_001313712	Mm.290906	20684	ENSMUST00000150967	chr1:87596228-87596287	78.9808	2	79.7971	2	81.8159	2	59.2089	2	60.8281	2	50.8279	2
0		62106	0.0325948	0.401361	-0.495941	1			6.55695	6.09054	6.15562	5.82942	5.67002	5.81585	A_55_P2157401			predicted gene 5058 [Source:MGI Symbol;Acc:MGI:3647682] [ENSMUST00000187331]	mm|7qB1					ENSMUST00000187331	chr7:33489830-33489771	94.1542	2	68.1452	2	71.2896	2	56.8631	2	50.9149	2	56.3308	2
0		30701	0.035853	0.408419	-0.494119	1			5.76037	5.74877	5.8926	5.07862	5.24607	5.59469	A_55_P2623115	Osbpl6	oxysterol binding protein-like 6	oxysterol binding protein-like 6 [Source:MGI Symbol;Acc:MGI:2139014] [ENSMUST00000124601]	mm|2qC3	XM_011239869	XM_011239869		99031	ENSMUST00000124601	chr2:76417966-76418025	54.2057	2	53.7715	2	59.4085	2	33.7921	2	37.9512	2	48.3248	2
0		55908	0.0311251	0.397652	-0.492886	1			6.07946	5.89131	5.69279	5.57864	5.3803	5.22598	A_55_P2070379	Hs6st3	heparan sulfate 6-O-sulfotransferase 3	Mus musculus heparan sulfate 6-O-sulfotransferase 3 (Hs6st3), mRNA [NM_015820]	mm|14qE4	NM_015820	NM_015820	Mm.445777	50787	ENSMUST00000065904	chr14:119538135-119538194	67.624	2	59.3557	2	51.7251	2	47.79	2	41.6514	2	37.4263	2
0		39776	0.0367983	0.412137	-0.492277	1			5.94362	6.11148	5.68269	5.33891	5.61848	5.30357	A_55_P2740907	Acsf3	acyl-CoA synthetase family member 3	Mus musculus acyl-CoA synthetase family member 3 (Acsf3), mRNA [NM_144932]	mm|8qE1	NM_144932	NM_144932	Mm.334875	257633	ENSMUST00000212903	chr8:125303902-125303961	61.5472	2	69.1417	2	51.3641	2	40.4737	2	49.1284	2	39.4941	2
0		31228	0.0218885	0.360454	-0.491879	1			6.12629	6.37208	6.1571	5.92696	5.54501	5.70786	A_30_P01030416			lincRNA:chr1:90340543-90359181 reverse strand	mm|1qD						chr1:90340651-90340592	69.8548	2	82.8299	2	71.3629	2	60.8404	2	46.6891	2	52.2682	2
0		46134	0.0170213	0.336768	-0.490129	1			5.18757	4.93591	5.02776	4.74674	4.40197	4.53214	A_55_P2749675	Gm33002	predicted gene, 33002	PREDICTED: Mus musculus predicted gene, 33002 (Gm33002), transcript variant X1, ncRNA [XR_865983]	mm|2qA3	XR_865983	XR_865983	Mm.39922	102635741		chr2:17087365-17087306	36.4429	2	30.6097	2	32.6216	2	26.8479	2	21.141	1	23.1371	1
0		6406	0.0465095	0.443267	-0.488383	1			8.25135	8.62929	8.56874	8.13224	7.74472	8.10726	A_55_P2320283	Hmga2-ps1	high mobility group AT-hook 2, pseudogene 1	Mus musculus high mobility group AT-hook 2, pseudogene 1 (Hmga2-ps1), non-coding RNA [NR_037996]	mm|1qH4	NR_037996	NR_037996	Mm.441435	15365		chr1:178764827-178764768	304.722	2	395.982	2	379.707	2	280.575	2	214.484	2	275.759	2
0		11357	0.00205181	0.192178	-0.488316	1			6.17878	6.06688	6.14816	5.72139	5.52541	5.68207	A_66_P138743	LOC105244530	uncharacterized LOC105244530	PREDICTED: Mus musculus uncharacterized LOC105244530 (LOC105244530), ncRNA [XR_867568]	mm|3qF3	XR_867568	XR_867568	Mm.230132	105244530		chr3:108923925-108923866	72.4432	2	67.0367	2	70.9221	2	52.7608	2	46.0591	2	51.3419	2
0		12906	0.0191552	0.344077	-0.485901	1			8.09509	8.07618	7.89276	7.66376	7.62715	7.31542	A_55_P2737932	Samd4	sterile alpha motif domain containing 4	Mus musculus sterile alpha motif domain containing 4 (Samd4), transcript variant 1, mRNA [NM_001037221]	mm|14qC1	NM_001037221	NM_001037221	Mm.214454	74480	ENSMUST00000125113	chr14:47697222-47703185	273.441	2	269.881	2	237.661	2	202.778	2	197.698	2	159.28	2
0		18704	0.0150453	0.325562	-0.48559	1			5.90308	5.79528	5.61899	5.45635	5.18499	5.21924	A_55_P2718393	Dusp19	dual specificity phosphatase 19	dual specificity phosphatase 19 [Source:MGI Symbol;Acc:MGI:1915332] [ENSMUST00000125033]	mm|2qC3		AK170170	Mm.306818	68082	ENSMUST00000125033	chr2:80461848-80461907	59.8416	2	55.5334	2	49.1455	2	43.9061	2	36.3779	2	37.2518	2
0		36795	0.000390453	0.115781	-0.484699	1			12.3821	12.3989	12.4493	11.957	11.8474	11.9718	A_51_P128336	Serinc5	serine incorporator 5	Mus musculus serine incorporator 5 (Serinc5), mRNA [NM_172588]	mm|13qC3	NM_172588	NM_172588	Mm.297970	218442	ENSMUST00000049488	chr13:93481659-93481718	5337.91	2	5400.54	2	5592.76	2	3975.67	2	3684.9	2	4016.71	2
0		27788	0.0461324	0.441957	-0.484282	1			4.72971	4.63998	4.20792	4.04525	3.94789	4.13162	A_55_P1952587				mm|7qA1						chr7:007480317-007480258	26.5329	2	24.9329	2	18.4804	2	16.5098	1	15.4324	1	17.5284	1
0		298	0.00724675	0.2628	-0.483375	1			4.57812	4.61545	4.75301	4.15097	4.03535	4.31014	A_55_P2737917	Serinc5	serine incorporator 5		mm|13qC3		AK163675	Mm.297970	218442		chr13:93456059-93456118	23.8865	2	24.5125	2	26.965	2	17.7651	1	16.3969	1	19.8372	1
0		38982	0.00139484	0.172429	-0.483198	1			4.65636	4.74513	4.69601	4.1241	4.20766	4.31615	A_51_P328416	9330179D12Rik	RIKEN cDNA 9330179D12 gene	Mus musculus RIKEN cDNA 9330179D12 gene (9330179D12Rik), transcript variant 1, long non-coding RNA [NR_040273]	mm|6qF3	NR_040273	NR_040273	Mm.358918	77558		chr6:127161538-127161597	25.2177	2	26.818	2	25.9203	2	17.4373	1	18.477	1	19.92	1
0		57774	0.00788609	0.270287	-0.483023	1			6.13911	6.21263	5.97281	5.66842	5.49251	5.71455	A_30_P01028898			lincRNA:chr17:29374758-29387733 forward strand								70.4784	2	74.1631	2	62.805	2	50.8584	2	45.0204	2	52.5112	2
0		28993	0.00175671	0.184618	-0.482512	1			5.90709	5.98319	5.81082	5.49284	5.41185	5.34887	A_55_P2520733	Vwa3a	von Willebrand factor A domain containing 3A	Mus musculus von Willebrand factor A domain containing 3A (Vwa3a), mRNA [NM_177697]	mm|7qF2	NM_177697	NM_177697	Mm.389939	233813	ENSMUST00000168600	chr7:127927672-127929990	60.0081	2	63.2586	2	56.1345	2	45.0307	2	42.5725	2	40.754	2
0		13400	0.00775219	0.268829	-0.481623	1			9.51932	9.65341	9.494	9.23297	8.94886	9.04003	A_52_P257919	Soga1	suppressor of glucose, autophagy associated 1	Mus musculus suppressor of glucose, autophagy associated 1 (Soga1), mRNA [NM_001164663]	mm|2qH1	NM_001164663	NM_001164663	Mm.79466	320706	ENSMUST00000069098	chr2:156841665-156841606	733.841	2	805.317	2	721.073	2	601.731	2	494.17	2	526.406	2
0		30366	0.0401109	0.422786	-0.480766	1			5.25455	5.57989	5.24815	4.69253	5.09591	4.85185	A_51_P478783	Cept1	choline/ethanolaminephosphotransferase 1	PREDICTED: Mus musculus choline/ethanolaminephosphotransferase 1 (Cept1), transcript variant X3, mRNA [XM_017319840]	mm|3qF2.3	XM_017319840	XM_017319840	Mm.429443	99712		chr3:106345371-106345312	38.1748	2	47.8315	2	38.0058	2	25.8579	2	34.1995	2	28.877	2
0		12729	0.0434114	0.433518	-0.480628	1			7.21903	6.79593	6.87846	6.31466	6.46982	6.66705	A_66_P118814	Pax2	paired box 2	Mus musculus paired box 2 (Pax2), mRNA [NM_011037]	mm|19qC3	NM_011037	NM_011037	Mm.192158	18504	ENSMUST00000174490	chr19:44911445-44911504	148.986	2	111.116	2	117.658	2	79.5981	2	88.6359	2	101.621	2
0		61962	0.0108618	0.298439	-0.480164	1			6.13063	6.02043	5.77466	5.48437	5.53098	5.46988	A_55_P2013371	Ttc29	tetratricopeptide repeat domain 29	Mus musculus tetratricopeptide repeat domain 29 (Ttc29), mRNA [NM_183096]	mm|8qC1	NM_183096	NM_183096	Mm.61243	73301	ENSMUST00000049395	chr8:80918165-80918224	70.0652	2	64.9127	2	54.7452	2	44.7672	2	46.2371	2	44.3197	2
0		34154	0.0374135	0.413923	-0.479955	1			5.77576	6.03838	6.00994	5.34802	5.31056	5.72563	A_55_P2715106	Plag1	pleiomorphic adenoma gene 1	pleiomorphic adenoma gene 1 [Source:MGI Symbol;Acc:MGI:1891916] [ENSMUST00000147035]	mm|4qA1		AK044405	Mm.331467	56711	ENSMUST00000147035	chr4:3839121-3839062	54.787	2	65.7253	2	64.4425	2	40.7301	2	39.686	2	52.916	2
0		5404	0.00614462	0.25545	-0.47961	1			4.17506	4.4479	4.21212	3.74048	3.81213	3.84364	A_66_P139971	Gm7894	predicted gene 7894		mm|16qC4		AK131747	Mm.396234	666023		chr16:92874535-92874594	18.0641	1	21.8248	2	18.5343	2	13.3658	1	14.0464	1	14.3565	1
0		5074	0.0129659	0.311811	-0.478971	1			5.97304	6.13149	5.94946	5.36212	5.69458	5.56037	A_51_P315391	Txlnb	taxilin beta	Mus musculus taxilin beta (Txlnb), mRNA [NM_138628]	mm|10qA2	NM_138628	NM_138628	Mm.283493	378431	ENSMUST00000037964	chr10:17565277-17565336	62.8152	2	70.1073	2	61.7966	2	41.1301	2	51.7893	2	47.1887	2
0		10939	0.0351767	0.406213	-0.478805	1			5.4592	5.24039	5.23231	4.82918	4.6016	5.0647	A_55_P2150811	6330405D24Rik	RIKEN cDNA 6330405D24 gene	PREDICTED: Mus musculus RIKEN cDNA 6330405D24 gene (6330405D24Rik), misc_RNA [XR_168807]	mm|2qE5		AK161433	Mm.491457	70715		chr2:119696209-119696150	43.993	2	37.8021	2	37.5908	2	28.4269	2	24.2785	1	33.4678	2
0		8638	0.0476789	0.444067	-0.478768	1			5.03418	5.07407	4.9458	4.85267	4.47364	4.29144	A_55_P2716627	Map2k2	mitogen-activated protein kinase kinase 2	mitogen-activated protein kinase kinase 2 [Source:MGI Symbol;Acc:MGI:1346867] [ENSMUST00000123888]	mm|10qC1				26396	ENSMUST00000123888	chr10:80581695-80581754	32.7672	2	33.6859	2	30.8202	2	28.8935	2	22.2177	1	19.5818	1
0		57001	0.0233702	0.364474	-0.478449	1			6.18386	6.28316	6.0664	5.69029	5.90892	5.49885	A_55_P2177243	Evc2	EvC ciliary complex subunit 2	Mus musculus Ellis van Creveld syndrome 2 (Evc2), mRNA [NM_145920]	mm|5qB3	NM_145920	NM_145920	Mm.25506	68525	ENSMUST00000101258	chr5:37774357-37774416	72.6988	2	77.8787	2	67.0142	2	51.6355	2	60.0846	2	45.2188	2
0		50703	0.00345944	0.221297	-0.477993	1			5.80006	5.69425	5.83997	5.42756	5.23134	5.2414	A_55_P2805876	Stc1	stanniocalcin 1	Mus musculus stanniocalcin 1 (Stc1), mRNA [NM_009285]	mm|14qD2	NM_009285	NM_009285	Mm.20911	20855	ENSMUST00000014957	chr14:69659318-69659377	55.7175	2	51.7772	2	57.2805	2	43.0386	2	37.5656	2	37.8284	2
0		36575	0.00111427	0.159826	-0.476698	1			10.9487	10.8485	10.9296	10.5228	10.3596	10.4143	A_55_P2117119	Efhd1	EF hand domain containing 1	Mus musculus EF hand domain containing 1 (Efhd1), mRNA [NM_028889]	mm|1qD	NM_028889	NM_028889	Mm.247951	98363	ENSMUST00000118687	chr1:89207298-89207357	1976.42	2	1843.81	2	1950.46	2	1471.22	2	1313.86	2	1364.6	2
0		3986	0.0288296	0.388584	-0.476039	1			6.57111	6.50468	6.617	6.32223	6.10035	5.84209	A_55_P2121511	AI849053	expressed sequence AI849053	PREDICTED: Mus musculus expressed sequence AI849053 (AI849053), misc_RNA [XR_168403]	mm|3qF1		AK079063	Mm.402786	329697		chr3:088003148-088003089	95.0828	2	90.8037	2	98.1559	2	80.0168	2	68.6104	2	57.3647	2
0		11513	0.0143373	0.321968	-0.475281	1			6.84646	6.61199	6.47772	6.10221	6.23853	6.16958	A_55_P2741874	H2-Ab1	histocompatibility 2, class II antigen A, beta 1	Mus musculus histocompatibility 2, class II antigen A, beta 1 (H2-Ab1), mRNA [NM_207105]	mm|17qB1	NM_207105	NM_207105	Mm.254067	14961	ENSMUST00000173103	chr17:34404357-34404416	115.077	2	97.8157	2	89.1225	2	68.6988	2	75.5067	2	71.9828	2
0		62170	0.0395596	0.421081	-0.474944	1			7.59322	7.48425	7.10989	7.03646	6.88314	6.84292	A_55_P1967196	Lamb3	laminin, beta 3	Mus musculus laminin, beta 3 (Lamb3), transcript variant 1, mRNA [NM_008484]	mm|1qH6	NM_008484	NM_008484	Mm.435441	16780	ENSMUST00000159955	chr1:195170009-195170068	193.102	2	179.054	2	138.13	2	131.276	2	118.041	2	114.795	2
0		17614	0.00933364	0.283192	-0.474889	1			5.81956	6.07661	5.96955	5.40939	5.61695	5.4147	A_30_P01027242			lincRNA:chr3:40439525-40509975 forward strand	mm|3qB						chr3:40458350-40458409	56.4757	2	67.4904	2	62.6632	2	42.5001	2	49.0762	2	42.6568	2
0		52134	0.0314286	0.397901	-0.474872	1			5.48897	5.26163	5.14735	4.90826	4.61339	4.95167	A_51_P285462	Olfr1394	olfactory receptor 1394	Mus musculus olfactory receptor 1394 (Olfr1394), mRNA [NM_146276]	mm|11qB1.2	NM_146276	NM_146276	Mm.377407	258273	ENSMUST00000052668	chr11:48973980-48974039	44.9101	2	38.3625	2	35.441	2	30.0285	2	24.4777	1	30.9457	1
0		56165	0.0300557	0.393339	-0.474577	1			6.66455	6.65717	6.50598	5.87386	6.20859	6.32152	A_55_P2506350	Lepr	leptin receptor	Mus musculus leptin receptor (Lepr), transcript variant 3, mRNA [NM_001122899]	mm|4qC6	NM_001122899	NM_001122899	Mm.259282	16847	ENSMUST00000106921	chr4:101486122-101486181	101.445	2	100.927	2	90.8858	2	58.642	2	73.9556	2	79.9776	2
0		21660	0.0322158	0.400724	-0.47376	1			5.08886	5.0638	4.9338	4.81779	4.50218	4.34522	A_51_P492897	4933430I17Rik	RIKEN cDNA 4933430I17 gene	Mus musculus RIKEN cDNA 4933430I17 gene (4933430I17Rik), mRNA [NM_177607]	mm|4qB3	NM_177607	NM_177607	Mm.73212	214106	ENSMUST00000062145	chr4:62208945-62209004	34.033	2	33.447	2	30.5649	2	28.2033	2	22.6617	1	20.3255	1
0		38127	0.00554569	0.252364	-0.47291	1			4.32074	4.4696	4.48228	4.03451	3.81266	4.00672	A_55_P2052360	Olfr1382	olfactory receptor 1382	Mus musculus olfactory receptor 1382 (Olfr1382), mRNA [NM_001011790]	mm|11qB1.2	NM_001011790	NM_001011790	Mm.377279	257971	ENSMUST00000074543	chr11:49349519-49349578	19.9835	2	22.1557	2	22.3513	2	16.3874	1	14.0516	1	16.0746	1
0		57035	0.0153177	0.326796	-0.470915	1			5.7829	5.7274	5.99899	5.21798	5.49757	5.38099	A_55_P2731941	Faf2	Fas associated factor family member 2	Fas associated factor family member 2 [Source:MGI Symbol;Acc:MGI:1923827] [ENSMUST00000220453]	mm|13qB1		AK051724	Mm.194459	76577	ENSMUST00000220453	chr13:54745745-54745804	55.0586	2	52.9809	2	63.955	2	37.2193	2	45.1788	2	41.6714	2
0		34339	0.0374744	0.414071	-0.469979	1			4.48809	4.34754	4.43707	4.14546	3.66358	4.05373	A_51_P386492			UI-M-CD1-azv-b-06-0-UI.s1 NIH_BMAP_Ret2_N Mus musculus cDNA clone UI-M-CD1-azv-b-06-0-UI 3'. [BE953473]	mm|18qA1		AK043736	Mm.408295			chr18:4637237-4637296	22.4414	2	20.3583	2	21.6616	2	17.6973	1	12.672	1	16.6072	1
0		26272	0.0465063	0.443267	-0.469518	1			6.75345	6.88127	6.61117	6.24457	6.04657	6.54619	A_55_P2733502	E430014B02Rik	RIKEN cDNA E430014B02 gene	Q5U2Y2_RAT (Q5U2Y2) Special AT-rich sequence binding protein 1 (Predicted), partial (7%) [TC1721896]	mm|17qC		AK088368	Mm.311655	320908		chr17:51884923-51884864	107.892	2	117.888	2	97.7599	2	75.8234	2	66.0997	2	93.4544	2
0		39279	0.0313713	0.397776	-0.469507	1			4.9302	4.77878	4.59729	4.47636	4.10442	4.31696	A_66_P129080	Cast	calpastatin		mm|13qC1		AK087746	Mm.441995	12380		chr13:74830972-74831031	30.4886	2	27.4508	2	24.2059	2	22.2597	2	17.201	1	19.9312	1
0		3964	0.0191277	0.344077	-0.469471	1			5.39006	5.43972	5.5743	5.01766	4.79804	5.17996	A_66_P114623	Gm16063	predicted gene 16063	Mus musculus predicted gene 16063 (Gm16063), long non-coding RNA [NR_046178]	mm|5qF	NR_046178	NR_046178	Mm.413133	330183		chr5:120084096-120084155	41.9343	2	43.403	2	47.6465	2	32.3942	2	27.8198	1	36.2512	2
0		61162	0.000660786	0.137891	-0.467363	1			6.84302	6.8593	6.91803	6.33181	6.40539	6.48105	A_52_P21550	Gcnt1	glucosaminyl (N-acetyl) transferase 1, core 2	Mus musculus glucosaminyl (N-acetyl) transferase 1, core 2 (Gcnt1), transcript variant 1, mRNA [NM_173442]	mm|19qB	NM_173442	NM_173442	Mm.244825	14537	ENSMUST00000169897	chr19:17400846-17400787	114.803	2	116.106	2	120.93	2	80.5497	2	84.7647	2	89.3285	2
0		3330	0.0042744	0.234604	-0.466735	1			6.96806	6.99689	6.95932	6.5988	6.57474	6.35053	A_55_P2091461	Casp4	caspase 4, apoptosis-related cysteine peptidase	Mus musculus caspase 4, apoptosis-related cysteine peptidase (Casp4), mRNA [NM_007609]	mm|9qA1	NM_007609	NM_007609	Mm.1569	12363	ENSMUST00000027012	chr9:5336658-5336717	125.198	2	127.724	2	124.441	2	96.9252	2	95.3219	2	81.602	2
0		50332	0.0438787	0.434857	-0.466298	1			5.34385	5.63273	5.18241	4.79862	5.09976	4.86171	A_52_P622877	Zic3	zinc finger protein of the cerebellum 3	zinc finger protein of the cerebellum 3 [Source:MGI Symbol;Acc:MGI:106676] [ENSMUST00000088629]	mm|XqA6	XM_011247579	XM_011247579	Mm.255890	22773	ENSMUST00000088629	chrX:55294813-55294872	40.6124	2	49.6158	2	36.3128	2	27.831	1	34.291	1	29.075	1
0		38889	0.0194543	0.345002	-0.465342	1			4.95195	4.7517	5.17326	4.45663	4.51102	4.51322	A_52_P214042	Zbtb46	zinc finger and BTB domain containing 46	Mus musculus zinc finger and BTB domain containing 46 (Zbtb46), transcript variant 2, mRNA [NM_028125]	mm|2qH4	NM_028125	NM_028125	Mm.486504	72147	ENSMUST00000087409	chr2:181145858-181145799	30.9517	2	26.9404	2	36.0832	2	21.9574	1	22.8009	1	22.8358	1
0		43198	0.0356469	0.407579	-0.465126	1			5.90293	5.69151	5.72996	5.5006	5.0505	5.37792	A_52_P343306	H2-Aa	histocompatibility 2, class II antigen A, alpha	Mus musculus histocompatibility 2, class II antigen A, alpha (H2-Aa), mRNA [NM_010378]	mm|17qB1	NM_010378	NM_010378	Mm.235338	14960	ENSMUST00000165139	chr17:34421344-34421285	59.8353	2	51.6793	2	53.075	2	45.2737	2	33.1399	2	41.583	2
0		53355	0.00864419	0.277059	-0.464921	1			7.31336	7.50405	7.58726	7.10914	6.94614	6.95462	A_55_P2374381	A230001M10Rik	RIKEN cDNA A230001M10 gene	Mus musculus RIKEN cDNA A230001M10 gene (A230001M10Rik), long non-coding RNA [NR_040391]	mm|3qF2.2	NR_040391	NR_040391	Mm.225196	319951		chr3:102092614-102092673	159.053	2	181.528	2	192.306	2	138.059	2	123.309	2	124.037	2
0		57766	0.0471231	0.443719	-0.462152	1			5.71634	5.83459	5.64629	5.56758	5.05537	5.18782	A_55_P2140216	1700102H20Rik	RIKEN cDNA 1700102H20 gene	Mus musculus RIKEN cDNA 1700102H20 gene (1700102H20Rik), transcript variant 1, long non-coding RNA [NR_045302]	mm|17qA1	NR_045302	NR_045302	Mm.431352	68230		chr17:3559773-3559832	52.5763	2	57.0673	2	50.0844	2	47.425	2	33.2521	2	36.4492	2
0		55400	0.00563597	0.25303	-0.461794	1			6.33824	6.323	6.15949	5.93043	5.79043	5.71449	A_30_P01019280			lincRNA:chr8:91569369-91594119 reverse strand	mm|8qC3						chr8:91569601-91569542	80.9097	2	80.0594	2	71.4813	2	60.987	2	55.347	2	52.5089	2
0		34753	0.0196578	0.346355	-0.460217	1			8.76127	8.66601	8.56542	8.22289	8.00771	8.38145	A_55_P2270740				mm|12qF2		AK020212	Mm.490116			chr12:120404414-120404355	433.916	2	406.19	2	378.833	2	298.77	2	257.371	2	333.479	2
0		58880	0.0245679	0.369131	-0.459136	1			5.9077	5.94574	5.72623	5.30297	5.27567	5.62361	A_30_P01019994			lincRNA:chrX:73008593-73009966 reverse strand	mm|XqA7.3						chrX:73008653-73008594	60.0336	2	61.6375	2	52.9381	2	39.4779	2	38.7378	2	49.3033	2
0		14323	5.16587e-05	0.0986509	-0.458573	1			12.2948	12.3422	12.3699	11.8614	11.8692	11.9005	A_55_P2047559	Ccp110	centriolar coiled coil protein 110	Mus musculus centriolar coiled coil protein 110 (Ccp110), mRNA [NM_182995]	mm|7qF2	NM_182995	NM_182995	Mm.23279	101565	ENSMUST00000038650	chr7:125880348-125880407	5024.64	2	5192.5	2	5292.96	2	3720.93	2	3740.9	2	3823.13	2
0		22499	0.021603	0.358718	-0.458475	1			8.80313	9.08975	8.79732	8.28612	8.47191	8.55673	A_55_P2717927	Coq10b	coenzyme Q10B	coenzyme Q10B [Source:MGI Symbol;Acc:MGI:1915126] [ENSMUST00000185474]	mm|1qC1.2		AK089038	Mm.281019	67876	ENSMUST00000185474	chr1:55110846-55110905	446.689	2	544.861	2	444.895	2	312.156	2	355.059	2	376.558	2
0		29655	0.0425492	0.430141	-0.458261	1			7.29366	7.23067	7.11777	6.48211	6.98729	6.79791	A_66_P128090	Abi3bp	ABI gene family, member 3 (NESH) binding protein	Mus musculus ABI gene family, member 3 (NESH) binding protein (Abi3bp), transcript variant 5, mRNA [NM_001014423]	mm|16qC1.1	NM_001014423	NM_001014423	Mm.209236	320712	ENSMUST00000048471	chr16:56688211-56688270	156.895	2	150.193	2	138.888	2	89.3944	2	126.878	2	111.269	2
0		58453	0.00840122	0.274276	-0.458252	1			12.0605	11.9608	11.9573	11.6766	11.5551	11.3723	A_55_P2164998			predicted gene 16490 [Source:MGI Symbol;Acc:MGI:3704483] [ENSMUST00000165299]	mm|18qB2	XR_001782408	XR_001782408			ENSMUST00000165299	chr18:35930135-35930194	4271.42	2	3986.32	2	3976.61	2	3273.36	2	3009.07	2	2650.88	2
0		3576	0.00600351	0.254366	-0.458057	1			6.87869	6.92976	7.09697	6.43076	6.48358	6.61689	A_55_P2103837	Gbp4	guanylate binding protein 4	Mus musculus guanylate binding protein 4 (Gbp4), transcript variant 1, mRNA [NM_001256005]	mm|5qE5	NM_001256005	NM_001256005	Mm.440525	17472	ENSMUST00000100962	chr5:105544911-105544852	117.677	2	121.917	2	136.899	2	86.2686	2	89.4856	2	98.1481	2
0		58299	0.0010976	0.158951	-0.456495	1			6.25421	6.31448	6.3068	5.92078	5.74464	5.84058	A_55_P2759344	Zfp987	zinc finger protein 987	Mus musculus zinc finger protein 987 (Zfp987), mRNA [NM_001037926]	mm|4qE1	NM_001037926	NM_001037926	Mm.270762	626316	ENSMUST00000091878	chr4:146093660-146093719	76.3316	2	79.5878	2	79.1658	2	60.5805	2	53.6179	2	57.3046	2
0		49002	0.0205126	0.351057	-0.455153	1			6.80942	6.88733	7.15756	6.60523	6.49353	6.39008	A_55_P2732540	1500004A13Rik	RIKEN cDNA 1500004A13 gene		mm|3qF1		AK078122	Mm.411696	319830		chr3:88587240-88587181	112.16	2	118.384	2	142.771	2	97.3584	2	90.1049	2	83.8698	2
0		48130	0.0240913	0.366246	-0.454763	1			16.3685	16.6675	16.7582	16.1335	16.2374	16.0589	A_51_P155514	Prl	prolactin	Mus musculus prolactin (Prl), transcript variant 1, mRNA [NM_011164]	mm|13qA3.1	NM_011164	NM_011164	Mm.1270	19109	ENSMUST00000018061	chr13:27156985-27157044	84606.2	2	104089	2	110843	2	71887.4	2	77257.7	2	68269.3	2
0		2614	0.00928634	0.28316	-0.452658	1			6.44027	6.43271	6.22755	5.84552	5.8501	6.04693	A_55_P2734562	Blm	Bloom syndrome, RecQ helicase-like	Bloom syndrome, RecQ helicase-like [Source:MGI Symbol;Acc:MGI:1328362] [ENSMUST00000205263]	mm|7qD3		AK137022	Mm.12932	12144	ENSMUST00000205263	chr7:87614209-87614150	86.8389	2	86.3849	2	74.9338	2	57.501	2	57.684	2	66.1163	2
0		41585	0.00516647	0.246086	-0.452614	1			5.94998	5.75738	5.70375	5.30182	5.3385	5.41295	A_55_P2011325	Gm6598	predicted gene 6598	PREDICTED: Mus musculus predicted gene 6598 (Gm6598), misc_RNA [XR_001784985]	mm|5qG1.3	XR_001784985	XR_001784985	Mm.258508	625540		chr5:130698079-130698020	61.8191	2	54.0933	2	52.1196	2	39.4464	2	40.462	2	42.605	2
0		20653	0.0067379	0.258961	-0.452483	1			6.6153	6.59926	6.41312	6.15953	5.9723	6.1384	A_55_P1955497	Dhcr7	7-dehydrocholesterol reductase	7-dehydrocholesterol reductase [Source:MGI Symbol;Acc:MGI:1298378] [ENSMUST00000208535]	mm|7qF5		AK163513	Mm.475085	13360	ENSMUST00000208535	chr7:151016973-151017032	98.04	2	96.956	2	85.2198	2	71.4829	2	62.7827	2	70.4439	2
0		50389	0.0168832	0.336507	-0.452153	1			4.58492	4.68951	4.62257	4.39988	4.09019	4.05048	A_55_P2810149	Gm20752	predicted gene, 20752	Mus musculus predicted gene, 20752 (Gm20752), long non-coding RNA [NR_040750]	mm|3qH4	NR_040750	NR_040750	Mm.491054	624759		chr3:158969925-158969983	23.9993	2	25.8039	2	24.6339	2	21.1104	1	17.0321	1	16.5697	1
0		29757	0.00140743	0.173305	-0.451502	1			11.2551	11.2967	11.1411	10.7868	10.8335	10.718	A_55_P2744940	Erbin	Erbb2 interacting protein	Mus musculus Erbb2 interacting protein (Erbin), transcript variant 1, mRNA [NM_001005868]	mm|13qD1	NM_001005868	NM_001005868	Mm.277354	59079	ENSMUST00000191275	chr13:104610319-104610260	2444.06	2	2515.66	2	2258.37	2	1766.64	2	1824.8	2	1684.41	2
0		46113	0.0191837	0.344077	-0.45132	1			5.68725	5.70559	5.47266	5.17323	5.3293	5.00901	A_51_P442501	Ano4	anoctamin 4	Mus musculus anoctamin 4 (Ano4), transcript variant 1, mRNA [NM_001277188]	mm|10qC1	NM_001277188	NM_001277188	Mm.236464	320091	ENSMUST00000182419	chr10:88575564-88551008	51.5267	2	52.1859	2	44.4052	2	36.0826	2	40.2049	2	32.2004	2
0		24300	0.00916251	0.28316	-0.45125	1			5.56782	5.34095	5.29648	5.01554	4.86273	4.97323	A_52_P341598	Stk32b	serine/threonine kinase 32B	Mus musculus serine/threonine kinase 32B (Stk32b), mRNA [NM_022416]	mm|5qB3	NM_022416	NM_022416	Mm.103714	64293	ENSMUST00000094836	chr5:37838372-37838313	47.433	2	40.531	2	39.3005	2	32.3466	2	29.0956	1	31.4117	2
0		41953	0.00717593	0.261692	-0.450904	1			6.86389	6.70468	6.64409	6.25563	6.20115	6.40318	A_30_P01027627			lincRNA:chr8:86705694-86711244 forward strand	mm|8qC3						chr8:86705876-86705935	116.476	2	104.306	2	100.016	2	76.4066	2	73.5751	2	84.6348	2
0		45735	0.00240152	0.202896	-0.448698	1			8.42958	8.39335	8.21755	7.90846	7.89283	7.8931	A_52_P372843	Srsf10	serine/arginine-rich splicing factor 10	serine/arginine-rich splicing factor 10 [Source:MGI Symbol;Acc:MGI:1333805] [ENSMUST00000129718]	mm|4qD3		AK161097	Mm.10229	14105	ENSMUST00000129718	chr4:135414785-135414844	344.792	2	336.24	2	297.667	2	240.261	2	237.673	2	237.716	2
0		17430	0.0412549	0.427454	-0.448452	1			6.32453	6.10592	6.33785	6.0217	5.56948	5.83176	A_55_P2508838	Frmpd1os	FERM and PDZ domain containing 1, opposite strand	Mus musculus FERM and PDZ domain containing 1, opposite strand (Frmpd1os), long non-coding RNA [NR_040666]	mm|4qB1	NR_040666	NR_040666	Mm.416908	78508		chr4:45247658-45247599	80.1443	2	68.8756	2	80.8879	2	64.9702	2	47.4877	2	56.9553	2
0		55233	0.0169644	0.336768	-0.448369	1			6.50646	6.52223	6.42857	6.25667	5.94441	5.91108	A_55_P2145617	Krt80	keratin 80	Mus musculus keratin 80 (Krt80), mRNA [NM_028770]	mm|15qF2	NM_028770	NM_028770	Mm.440055	74127	ENSMUST00000077196	chr15:101180073-101180014	90.9161	2	91.9148	2	86.1377	2	76.462	2	61.5808	2	60.1743	2
0		31482	0.0184292	0.342651	-0.447385	1			5.76104	5.75286	5.44442	5.23913	5.10337	5.27367	A_51_P156113	Igsf9	immunoglobulin superfamily, member 9	Mus musculus immunoglobulin superfamily, member 9 (Igsf9), transcript variant 1, mRNA [NM_033608]	mm|1qH3	NM_033608	NM_033608	Mm.214530	93842	ENSMUST00000150855	chr1:174428235-174428526	54.2309	2	53.9243	2	43.5445	2	37.7689	2	34.377	2	38.6843	2
0		38066	0.0390137	0.418662	-0.447369	1			6.31857	5.94355	6.01474	5.66589	5.47423	5.79463	A_55_P2802560	Ccdc146	coiled-coil domain containing 146	Mus musculus coiled-coil domain containing 146 (Ccdc146), mRNA [NM_029195]	mm|5qA3	NM_029195	NM_029195	Mm.426695	75172	ENSMUST00000123796	chr5:20825409-20825350	79.8138	2	61.5441	2	64.6574	2	50.7696	2	44.4537	2	55.5082	2
0		62426	0.0049546	0.243098	-0.447041	1			7.44237	7.30573	7.2139	6.95997	6.81527	6.84564	A_55_P2186634	Pdik1l	PDLIM1 interacting kinase 1 like	PDLIM1 interacting kinase 1 like [Source:MGI Symbol;Acc:MGI:2385213] [ENSMUST00000127857]	mm|4qD3		AK162350	Mm.22778	230809	ENSMUST00000127857	chr4:133835336-133835277	173.931	2	158.213	2	148.457	2	124.497	2	112.616	2	115.012	2
0		16406	0.0451688	0.438885	-0.445505	1			5.35834	5.0977	5.1221	4.50157	4.79269	4.94737	A_55_P2016227	Ssc4d	scavenger receptor cysteine rich family, 4 domains	Mus musculus scavenger receptor cysteine rich family, 4 domains (Ssc4d), mRNA [NM_001160366]	mm|5qG2	NM_001160366	NM_001160366	Mm.332750	109267	ENSMUST00000111153	chr5:136436624-136436565	41.0223	2	34.2422	2	34.8262	2	22.652	1	27.7168	1	30.8537	1
0		50756	0.00312025	0.214292	-0.44524	1			8.42903	8.39971	8.36077	8.05265	7.97666	7.82449	A_66_P127260			AGENCOURT_11297180 NIH_MGC_135 Mus musculus cDNA clone IMAGE:30141037 5', mRNA sequence [CB203187]	mm|19qD2		CB203187	Mm.417991			chr19:53386106-53386047	344.661	2	337.726	2	328.733	2	265.515	2	251.892	2	226.676	2
0		17343	0.0160014	0.331355	-0.44465	1			6.51108	6.48262	6.26594	5.84728	6.12069	5.95773	A_66_P100678	1700048O20Rik	RIKEN cDNA 1700048O20 gene	Mus musculus RIKEN cDNA 1700048O20 gene (1700048O20Rik), long non-coding RNA [NR_033553]	mm|9qF4	NR_033553	NR_033553	Mm.482910	69430		chr9:121855199-121855258	91.2076	2	89.4258	2	76.9549	2	57.5714	2	69.5842	2	62.1519	2
0		39542	9.02529e-05	0.0986509	-0.444437	1			12.7443	12.7145	12.7572	12.3296	12.2464	12.3068	A_55_P2163812	Sept4	septin 4	Mus musculus septin 4 (Sept4), transcript variant 3, mRNA [NM_001284394]	mm|11qC	NM_001284394	NM_001284394	Mm.2214	18952	ENSMUST00000107962	chr11:87402710-87402769	6861.65	2	6721.33	2	6923.15	2	5147.21	2	4858.77	2	5066.68	2
0		15678	0.0337468	0.40375	-0.442371	1			6.89458	7.06583	7.0843	6.69647	6.69986	6.32127	A_55_P2018017	Tnfsf10	tumor necrosis factor (ligand) superfamily, member 10	Mus musculus tumor necrosis factor (ligand) superfamily, member 10 (Tnfsf10), mRNA [NM_009425]	mm|3qA3	NM_009425	NM_009425	Mm.1062	22035	ENSMUST00000046383	chr3:27238508-27238567	118.98	2	133.976	2	135.702	2	103.714	2	103.958	2	79.9636	2
0		3751	0.00959354	0.284971	-0.44207	1			5.81515	5.51746	5.62043	5.23783	5.13514	5.25386	A_66_P132125	4833419F23Rik	RIKEN cDNA 4833419F23 gene	Mus musculus RIKEN cDNA 4833419F23 gene (4833419F23Rik), long non-coding RNA [NR_040328]	mm|18qA1	NR_040328	NR_040328	Mm.482777	73915		chr18:4368856-4368915	56.3033	2	45.8059	2	49.1948	2	37.735	2	35.1425	2	38.1565	2
0		35888	0.0247198	0.369652	-0.441736	1			5.5487	5.51979	5.26094	4.84612	5.14523	5.01288	A_51_P334318	Chp2	calcineurin-like EF hand protein 2	Mus musculus calcineurin-like EF hand protein 2 (Chp2), mRNA [NM_027363]	mm|7qF3	NM_027363	NM_027363	Mm.96997	70261	ENSMUST00000160828	chr7:129365460-129365686	46.8087	2	45.88	2	38.3443	2	28.7626	2	35.389	2	32.287	2
0		60336	0.00161769	0.184021	-0.441011	1			8.32096	8.26519	8.19216	7.86516	7.72931	7.86081	A_55_P2716641	Cd276	CD276 antigen	Mus musculus CD276 antigen (Cd276), mRNA [NM_133983]	mm|9qB	NM_133983	NM_133983	Mm.5356	102657	ENSMUST00000039788	chr9:58372202-58372143	319.785	2	307.66	2	292.473	2	233.157	2	212.205	2	232.455	2
0		50999	0.0128114	0.310886	-0.440827	1			10.5142	10.839	10.7534	10.3254	10.2103	10.2484	A_52_P177324	Dlk1	delta-like 1 homolog (Drosophila)	Mus musculus delta-like 1 homolog (Drosophila) (Dlk1), transcript variant 1, mRNA [NM_010052]	mm|12qF1	NM_010052	NM_010052	Mm.157069	13386	ENSMUST00000109841	chr12:110698428-110698487	1462.47	2	1831.71	2	1726.2	2	1283.06	2	1184.72	2	1216.38	2
0		41969	0.0168316	0.336245	-0.440166	1			7.16039	7.33895	6.98796	6.79525	6.63603	6.73552	A_30_P01031059			lincRNA:chr2:135472670-135484220 reverse strand	mm|2qF3						chr2:135477099-135477040	143.052	2	161.899	2	126.936	2	111.064	2	99.4593	2	106.56	2
0		60139	0.0491256	0.448553	-0.437371	1			5.32824	5.48216	5.68565	5.0812	4.84866	5.25408	A_55_P2080372	Gm46063	predicted gene, 46063	PREDICTED: Mus musculus RNA polymerase II transcription factor SIII subunit A3-like (LOC108167568), mRNA [XM_017313050]	mm|8qB1.3	XM_017313050	XM_017313050		108167568		chr8:56204403-56204462	40.1755	2	44.6987	2	51.4697	2	33.8528	2	28.8132	1	38.1625	2
0		16028	0.0315485	0.398724	-0.437315	1			6.20611	6.41006	6.36267	5.74288	5.79735	6.12668	A_51_P380129	Gm38426	predicted gene, 38426	Mus musculus predicted gene, 38426 (Gm38426), long non-coding RNA [NR_103491]	mm|8qC3	NR_103491	NR_103491	Mm.437155	100503676	ENSMUST00000148573	chr8:87446111-87446170	73.8289	2	85.0396	2	82.2917	2	53.5524	2	55.6131	2	69.8737	2
0		44819	0.0254446	0.373878	-0.437282	1			7.37511	7.20167	7.08007	6.83963	6.60113	6.90425	A_55_P2023419	Gm10687	predicted gene 10687	PREDICTED: Mus musculus predicted gene 10687 (Gm10687), misc_RNA [XR_140937]	mm|9qA5.1		AK143007	Mm.429758	100038560		chr9:43932037-43931978	166.009	2	147.204	2	135.304	2	114.534	2	97.0818	2	119.781	2
0		55484	0.0436401	0.434037	-0.436704	1			5.07911	5.26436	5.16226	4.72267	4.49388	4.97906	A_65_P19472	Tusc3	tumor suppressor candidate 3	tumor suppressor candidate 3 [Source:MGI Symbol;Acc:MGI:1933134] [ENSMUST00000209970]	mm|8qA4		AK168664	Mm.272722	80286	ENSMUST00000209970	chr8:40135768-40135827	33.8037	2	38.4352	2	35.8092	2	26.4037	2	22.5316	1	31.5389	2
0		54970	0.0316081	0.398937	-0.435805	1			5.44459	5.22356	5.05025	4.90785	4.66792	4.83522	A_55_P2064652	Trim12c	tripartite motif-containing 12C	Mus musculus tripartite motif-containing 12C (Trim12c), transcript variant 1, mRNA [NM_001146007]	mm|7qE3	NM_001146007	NM_001146007	Mm.425502	319236	ENSMUST00000130139	chr7:111496655-111496596	43.5496	2	37.3636	2	33.1342	2	30.0199	2	25.4204	1	28.5461	2
0		16407	0.0276429	0.38417	-0.434791	1			7.99283	8.15422	8.1994	7.61836	7.52539	7.89833	A_55_P2714399	Lhfpl2	lipoma HMGIC fusion partner-like 2	lipoma HMGIC fusion partner-like 2 [Source:MGI Symbol;Acc:MGI:2145236] [ENSMUST00000144838]	mm|13qD1		AK054342	Mm.316553	218454	ENSMUST00000144838	chr13:94893870-94893929	254.732	2	284.881	2	293.945	2	196.496	2	184.234	2	238.581	2
0		19005	0.0386766	0.417555	-0.434273	1			6.08228	5.84695	6.28906	5.60104	5.54983	5.76458	A_55_P2145791	Pcf11	PCF11 cleavage and polyadenylation factor subunit	PCF11 cleavage and polyadenylation factor subunit [Source:MGI Symbol;Acc:MGI:1919579] [ENSMUST00000208058]	mm|7qE1		AK017569	Mm.288645	74737	ENSMUST00000208058	chr7:99817938-99817879	67.756	2	57.558	2	78.1978	2	48.5379	2	46.8453	2	54.3642	2
0		19781	0.01895	0.344077	-0.434142	1			6.33376	6.20339	6.22285	5.79436	5.64843	6.01479	A_51_P250191	Otx2	orthodenticle homeobox 2	Mus musculus orthodenticle homeobox 2 (Otx2), transcript variant 3, mRNA [NM_144841]	mm|14qC1	NM_144841	NM_144841	Mm.134516	18424	ENSMUST00000144465	chr14:49281085-49281026	80.659	2	73.6898	2	74.6903	2	55.4978	2	50.1586	2	64.6596	2
0		46892	0.00840405	0.274276	-0.433784	1			5.4874	5.35001	5.34316	5.10689	4.92143	4.8509	A_55_P2159400	Pfn2	profilin 2	profilin 2 [Source:MGI Symbol;Acc:MGI:97550] [ENSMUST00000122210]	mm|3qD		LF193931		18645	ENSMUST00000122210	chr3:57649451-57649392	44.8614	2	40.7861	2	40.5931	2	34.4608	2	30.304	1	28.858	1
0		15258	0.0369738	0.412745	-0.433281	1			6.63847	6.28331	6.3108	6.14037	5.87393	5.91845	A_66_P115267	Tmem255b	transmembrane protein 255B	Mus musculus transmembrane protein 255B (Tmem255b), transcript variant 1, mRNA [NM_001143671]	mm|8qA1.1	NM_001143671	NM_001143671	Mm.250502	272465	ENSMUST00000211356	chr8:13454164-13454223	99.6275	2	77.8871	2	79.3854	2	70.54	2	58.6447	2	60.4825	2
0		1407	0.0169605	0.336768	-0.431414	1			6.52905	6.47829	6.63432	6.30536	6.07289	5.96918	A_52_P174942	Nrp1	neuropilin 1	BB210360 RIKEN full-length enriched, 0 day neonate thymus Mus musculus cDNA clone A430096P05 3'. [BB210360]	mm|8qE2		AK040447	Mm.271745	18186		chr8:130884009-130884068	92.3508	2	89.1581	2	99.3415	2	79.0863	2	67.3168	2	62.6473	2
0		5284	0.00586313	0.253052	-0.431057	1			6.73466	6.63335	6.6932	6.39743	6.1424	6.22822	A_66_P124545	D630024D03Rik	RIKEN cDNA D630024D03 gene	Mus musculus RIKEN cDNA D630024D03 gene (D630024D03Rik), transcript variant 3, long non-coding RNA [NR_102312]	mm|11qA4	NR_102312	NR_102312	Mm.150222	414116		chr11:31700762-31700703	106.497	2	99.2747	2	103.479	2	84.298	2	70.6391	2	74.9687	2
0		34121	0.027254	0.382856	-0.430811	1			7.53924	7.40372	7.61752	7.25516	6.88067	7.13222	A_52_P368057	Slc7a11	solute carrier family 7 (cationic amino acid transporter, y+ system), member 11	Mus musculus solute carrier family 7 (cationic amino acid transporter, y+ system), member 11 (Slc7a11), mRNA [NM_011990]	mm|3qC	NM_011990	NM_011990	Mm.260988	26570	ENSMUST00000029297	chr3:50169759-50169700	186.011	2	169.334	2	196.382	2	152.764	2	117.839	2	140.285	2
0		50687	0.0298127	0.392716	-0.429576	1			5.22952	5.23429	5.06703	4.94478	4.76006	4.53727	A_51_P177118	Utp18	UTP18 small subunit processome component	Mus musculus UTP18 small subunit processome component (Utp18), mRNA [NM_001013375]	mm|11qD	NM_001013375	NM_001013375	Mm.379350	217109	ENSMUST00000130797	chr11:93720832-93720773	37.5181	2	37.6425	2	33.5218	2	30.7982	2	27.0969	1	23.2196	1
0		57131	0.0426565	0.43046	-0.429281	1			5.96517	5.59006	5.56557	5.29436	5.15156	5.38704	A_51_P317286			RIKEN cDNA 9430097D07 gene [Source:MGI Symbol;Acc:MGI:2441749] [ENSMUST00000100190]	mm|2qB	XR_866126	XR_866126	Mm.347703		ENSMUST00000100190	chr2:32430045-32429986	62.4733	2	48.1699	2	47.3592	2	39.2429	2	35.5446	2	41.8465	2
0		10174	0.0241166	0.366246	-0.428628	1			8.20639	8.32645	8.25395	8.06526	7.70345	7.73219	A_52_P586821	Gng4	guanine nucleotide binding protein (G protein), gamma 4	Mus musculus guanine nucleotide binding protein (G protein), gamma 4 (Gng4), transcript variant 1, mRNA [NM_010317]	mm|13qA1	NM_010317	NM_010317	Mm.215394	14706	ENSMUST00000021734	chr13:13919304-13919363	295.373	2	321.005	2	305.271	2	267.847	2	208.435	2	212.628	2
0		35549	0.0469819	0.443506	-0.42813	1			5.43743	5.34051	5.30713	4.97488	4.66304	5.16276	A_66_P131517	Gm11681	predicted gene 11681	Mus musculus predicted gene 11681 (Gm11681), transcript variant 2, long non-coding RNA [NR_126071]	mm|11qE2	NR_126071	NR_126071	Mm.65345	100038732		chr11:112660236-112660177	43.3342	2	40.5184	2	39.5918	2	31.4477	2	25.3346	1	35.8216	2
0		9045	0.0266525	0.380753	-0.427913	1			7.58653	7.87823	7.72225	7.44462	7.12901	7.32964	A_52_P646112	Rps13	ribosomal protein S13		mm|7qF1		BC011192	Mm.345443	68052		chr7:123475172-123475113	192.208	2	235.28	2	211.168	2	174.203	2	139.973	2	160.858	2
0		20754	0.032881	0.401593	-0.42641	1			7.60964	7.86702	7.95628	7.3032	7.55129	7.29921	A_66_P128079	Krt8	keratin 8		mm|15qF3		AK166854	Mm.358618	16691		chr15:101827197-101827138	195.312	2	233.457	2	248.359	2	157.936	2	187.571	2	157.501	2
0		2023	0.0320692	0.39997	-0.425972	1			6.01048	5.98775	6.00123	5.32068	5.63661	5.76426	A_52_P173929	Crkl	v-crk avian sarcoma virus CT10 oncogene homolog-like	Q8R5B8_MOUSE (Q8R5B8) Crkl protein, partial (87%) [TC1595336]	mm|16qA3		BC023080	Mm.451241	12929		chr16:17475273-17475332	64.4666	2	63.4591	2	64.0545	2	39.9654	2	49.7494	2	54.3521	2
0		46667	0.0477167	0.444067	-0.424774	1			10.4922	10.165	10.1056	9.96751	9.65889	9.86212	A_30_P01018039			lincRNA:chr16:8738782-8830148 reverse strand	mm|16qA1						chr16:8738972-8738913	1440.38	2	1148.09	2	1101.76	2	1001.2	2	808.382	2	930.664	2
0		742	0.0226461	0.363723	-0.424744	1			6.42805	6.39026	6.48754	6.17141	5.78933	6.07088	A_55_P2020896	Parp16	poly (ADP-ribose) polymerase family, member 16	Mus musculus poly (ADP-ribose) polymerase family, member 16 (Parp16), mRNA [NM_177460]	mm|9qC	NM_177460	NM_177460	Mm.31129	214424	ENSMUST00000216702	chr9:65081587-65081646	86.1062	2	83.8803	2	89.7315	2	72.074	2	55.3046	2	67.2229	2
0		24624	0.0201083	0.35035	-0.424409	1			5.86089	5.8144	5.61343	5.24489	5.26386	5.50674	A_52_P455354	Dzank1	double zinc ribbon and ankyrin repeat domains 1	Mus musculus double zinc ribbon and ankyrin repeat domains 1 (Dzank1), mRNA [NM_172859]	mm|2qG1	NM_172859	NM_172859	Mm.442156	241688	ENSMUST00000081982	chr2:144299656-144299597	58.1172	2	56.2739	2	48.9566	2	37.9201	2	38.422	2	45.4667	2
0		56925	0.000905644	0.150158	-0.423609	1			6.69151	6.58976	6.61972	6.28408	6.18025	6.16584	A_51_P249559	Lrrc6	leucine rich repeat containing 6 (testis)	Mus musculus leucine rich repeat containing 6 (testis) (Lrrc6), mRNA [NM_019457]	mm|15qD2	NM_019457	NM_019457	Mm.244890	54562	ENSMUST00000023006	chr15:66228556-66212089	103.358	2	96.32	2	98.3407	2	77.9284	2	72.5169	2	71.7964	2
0		36140	0.030365	0.394604	-0.422649	1			8.98986	9.00991	8.7711	8.46734	8.34095	8.69463	A_30_P01023578			lincRNA:chr14:62294849-62301165 reverse strand	mm|14qD1						chr14:62295040-62294981	508.415	2	515.529	2	436.882	2	353.936	2	324.248	2	414.328	2
0		30944	0.000138598	0.0986509	-0.422603	1			12.1827	12.1773	12.1803	11.7078	11.7549	11.8098	A_51_P517215	Grb14	growth factor receptor bound protein 14	Mus musculus growth factor receptor bound protein 14 (Grb14), mRNA [NM_016719]	mm|2qC1.3	NM_016719	NM_016719	Mm.214554	50915	ENSMUST00000028252	chr2:64750779-64750720	4648.99	2	4631.57	2	4641.39	2	3344.95	2	3456.06	2	3590.18	2
0		43781	0.018622	0.343734	-0.422318	1			8.10113	8.25288	8.23911	7.71984	7.63847	7.96785	A_30_P01020163			lincRNA:chrX:157038750-157039018 forward strand	mm|XqF4						chrX:157038772-157038831	274.588	2	305.045	2	302.148	2	210.816	2	199.254	2	250.358	2
0		34473	0.0289689	0.388676	-0.421156	1			5.55175	5.86421	5.77562	5.36789	5.14105	5.41917	A_66_P109769	Abcc6	ATP-binding cassette, sub-family C (CFTR/MRP), member 6	Mus musculus ATP-binding cassette, sub-family C (CFTR/MRP), member 6 (Abcc6), mRNA [NM_018795]	mm|7qB4	NM_018795	NM_018795	Mm.63514	27421	ENSMUST00000209985	chr7:53232680-53232621	46.9074	2	58.251	2	54.7818	2	41.2948	2	35.2866	2	42.7892	2
0		34932	0.0209429	0.353974	-0.420361	1			9.34668	9.4321	9.25944	9.12729	8.79465	8.8552	A_55_P2146560	H2-Ab1	histocompatibility 2, class II antigen A, beta 1	Mus musculus histocompatibility 2, class II antigen A, beta 1 (H2-Ab1), mRNA [NM_207105]	mm|17qB1	NM_207105	NM_207105	Mm.254067	14961	ENSMUST00000040828	chr17:34406305-34406363	651.077	2	690.79	2	612.869	2	559.227	2	444.072	2	463.106	2
0		50679	0.0176267	0.339574	-0.419425	1			5.98	6.00923	6.14258	5.70655	5.73262	5.43436	A_52_P313217	Adgrd1	adhesion G protein-coupled receptor D1	Mus musculus adhesion G protein-coupled receptor D1 (Adgrd1), mRNA [NM_001081342]	mm|5qG1.3	NM_001081342	NM_001081342	Mm.440501	243277	ENSMUST00000056617	chr5:129710198-129710257	63.119	2	64.4107	2	70.6481	2	52.2207	2	53.1731	2	43.2419	2
0		61947	0.018755	0.343854	-0.418943	1			7.05087	6.84706	7.06528	6.6728	6.40256	6.63102	A_66_P139414	Mei1	meiotic double-stranded break formation protein 1	Mus musculus meiotic double-stranded break formation protein 1 (Mei1), transcript variant 2, mRNA [NM_001310435]	mm|15qE1	NM_001310435	NM_001310435	Mm.289351	74369	ENSMUST00000089178	chr15:81955410-81955640	132.594	2	115.125	2	133.925	2	102.027	2	84.5986	2	99.1141	2
0		27953	0.00182874	0.186372	-0.418401	1			4.74607	4.62857	4.6405	4.22105	4.33851	4.20039	A_55_P2427175	4921525O09Rik	RIKEN cDNA 4921525O09 gene	Mus musculus RIKEN cDNA 4921525O09 gene (4921525O09Rik), long non-coding RNA [NR_045061]	mm|13qA5	NR_045061	NR_045061	Mm.84860	74050		chr13:52219466-52219525	26.8355	2	24.7366	2	24.9419	2	18.6492	1	20.2312	1	18.3841	1
0		43293	0.00751918	0.26475	-0.41782	1			4.66001	4.6567	4.68909	4.08477	4.33084	4.33672	A_51_P301998	Fmo2	flavin containing monooxygenase 2	Mus musculus flavin containing monooxygenase 2 (Fmo2), mRNA [NM_018881]	mm|1qH2.1	NM_018881	NM_018881	Mm.10929	55990	ENSMUST00000111510	chr1:164806886-164806827	25.2814	2	25.2235	2	25.7963	2	16.9684	1	20.124	1	20.2061	1
0		58287	0.00201517	0.192162	-0.417571	1			9.63801	9.76845	9.82514	9.33689	9.29075	9.35126	A_55_P2766013	Kl	klotho	Mus musculus klotho (Kl), mRNA [NM_013823]	mm|5qG3	NM_013823	NM_013823	Mm.6500	16591	ENSMUST00000078856	chr5:151796302-151796361	796.765	2	872.163	2	907.115	2	646.67	2	626.317	2	653.144	2
0		39683	0.0345997	0.404778	-0.417235	1			8.27686	8.41888	8.08023	7.91521	7.66411	7.94495	A_55_P2804020	9530080O11Rik	RIKEN cDNA 9530080O11 gene	Mus musculus RIKEN cDNA 9530080O11 gene (9530080O11Rik), transcript variant 1, long non-coding RNA [NR_045776]	mm|4qC5	NR_045776	NR_045776	Mm.473527	319247		chr4:95626506-95626447	310.159	2	342.244	2	270.64	2	241.388	2	202.828	2	246.415	2
0		33352	0.00714693	0.261574	-0.417105	1			4.70563	4.63116	4.49688	4.26958	4.08661	4.22616	A_66_P139200			BB284606 RIKEN full-length enriched, adult retina Mus musculus cDNA clone A930106G09 3'. [BB284606]	mm|1qB		LF192629	Mm.470090			chr1:38054514-38054573	26.0936	2	24.7809	2	22.5785	2	19.2873	1	16.99	1	18.7154	1
0		58745	0.0461752	0.441957	-0.416419	1			6.82333	7.16324	6.84292	6.7176	6.44097	6.42167	A_55_P2723599	Ager	advanced glycosylation end product-specific receptor	Mus musculus advanced glycosylation end product-specific receptor (Ager), transcript variant 4, mRNA [NM_001271424]	mm|17qB1	NM_001271424	NM_001271424	Mm.3383	11596	ENSMUST00000174496	chr17:34737823-34737882	113.247	2	143.335	2	114.795	2	105.245	2	86.8809	2	85.7264	2
0		52953	0.00132108	0.169495	-0.414997	1			5.24691	5.31059	5.24689	4.81061	4.80121	4.94758	A_30_P01025301			lincRNA:chr18:55149963-55239068 forward strand	mm|18qD3						chr18:55238822-55238881	37.9732	2	39.6868	2	37.9726	2	28.0632	1	27.8811	1	30.8581	1
0		9088	0.0263176	0.378994	-0.414781	1			12.1527	11.9436	11.8322	11.5028	11.4699	11.7115	A_55_P2035662	Aebp1	AE binding protein 1	Mus musculus AE binding protein 1 (Aebp1), transcript variant 1, mRNA [NM_001291857]	mm|11qA1	NM_001291857	NM_001291857	Mm.4665	11568	ENSMUST00000102923	chr11:5772031-5772090	4553.38	2	3939.1	1	3646.2	1	2901.92	2	2836.6	2	3353.54	2
0		60399	0.00297437	0.214292	-0.414023	1			8.6814	8.77121	8.68788	8.31128	8.19483	8.3923	A_51_P247928	Clmn	calmin	Mus musculus calmin (Clmn), transcript variant 5, non-coding RNA [NR_104436]	mm|12qE	NR_104436	NR_104436	Mm.244078	94040	ENSMUST00000223103	chr12:106012747-106012098	410.546	2	436.915	2	412.393	2	317.647	2	293.016	2	335.997	2
0		25139	0.0111294	0.300327	-0.413417	1			9.23612	9.34263	9.2936	8.81118	9.05049	8.77043	A_51_P313320	Cd6	CD6 antigen	Mus musculus CD6 antigen (Cd6), transcript variant 1, mRNA [NM_001037801]	mm|19qA	NM_001037801	NM_001037801	Mm.290897	12511	ENSMUST00000039043	chr19:10863950-10863891	603.043	2	649.249	2	627.555	2	449.189	2	530.234	2	436.679	2
0		15840	0.000315188	0.113497	-0.41292	1			7.88663	7.87256	7.88643	7.49531	7.39909	7.51246	A_55_P2141884	Tagln2	transgelin 2	Mus musculus transgelin 2 (Tagln2), mRNA [NM_178598]	mm|1qH3	NM_178598	NM_178598	Mm.271711	21346	ENSMUST00000111228	chr1:174436738-174436797	236.653	2	234.356	2	236.62	2	180.431	2	168.791	2	182.59	2
0		46164	0.0471662	0.443719	-0.412177	1			5.75778	5.90133	5.453	5.17133	5.36476	5.33948	A_30_P01020028			lincRNA:chr10:56151791-56184966 reverse strand								54.1083	2	59.7692	2	43.8043	2	36.0352	2	41.2055	2	40.4896	2
0		14067	0.0132824	0.314508	-0.412041	1			6.76914	6.83933	6.72117	6.29439	6.25419	6.54495	A_52_P46410	Uvssa	UV stimulated scaffold protein A	UV stimulated scaffold protein A [Source:MGI Symbol;Acc:MGI:1918351] [ENSMUST00000200682]	mm|5qB1		AK156117		71101	ENSMUST00000200682	chr5:33752777-33752836	109.072	2	114.51	2	105.505	2	78.4874	2	76.3304	2	93.3741	2
0		26459	0.00737705	0.264022	-0.410783	1			5.57672	5.48506	5.38425	4.99269	5.18912	5.03189	A_66_P111316			olfactory receptor 407, pseudogene 1 [Source:MGI Symbol;Acc:MGI:3030241] [ENSMUST00000117794]	mm|11qB5					ENSMUST00000117794	chr11:74094512-74094453	47.7266	2	44.7888	2	41.7659	2	31.8382	2	36.4821	2	32.7151	2
0		37160	0.029245	0.390082	-0.409645	1			12.2287	12.019	11.8622	11.6042	11.532	11.7449	A_55_P2035662	Aebp1	AE binding protein 1	Mus musculus AE binding protein 1 (Aebp1), transcript variant 1, mRNA [NM_001291857]	mm|11qA1	NM_001291857	NM_001291857	Mm.4665	11568	ENSMUST00000102923	chr11:5772031-5772090	4799.77	2	4150.3	2	3722.99	2	3113.13	2	2961.28	2	3432.17	2
0		39367	0.0139272	0.317477	-0.409395	1			8.08444	8.18485	8.02703	7.86222	7.60133	7.60459	A_55_P1974984			GAG_IPMAE (P31790) Retrovirus-related Gag polyprotein, partial (35%) [TC1608373]	mm|4qA1		BC054084	Mm.458801			chr4:3126607-3126548	271.431	2	290.996	2	260.842	2	232.682	2	194.191	2	194.63	2
0		31569	0.0434371	0.433674	-0.40938	1			6.43747	6.16687	6.4504	5.93765	5.76144	6.12751	A_55_P2106058	Gm11110	predicted gene 11110	Mus musculus predicted gene 11110 (Gm11110), long non-coding RNA [NR_033508]	mm|17qD	NR_033508	NR_033508	Mm.76700	100169874	ENSMUST00000112915	chr17:57231517-57231458	86.6705	2	71.8478	2	87.4511	2	61.293	2	54.2458	2	69.9142	2
0		41504	0.0420836	0.429061	-0.408341	1			8.06324	8.08886	7.99647	7.59878	7.43008	7.89469	A_55_P2914947	Gjc3	gap junction protein, gamma 3	Mus musculus gap junction protein, gamma 3 (Gjc3), mRNA [NM_080450]	mm|5qG2	NM_080450	NM_080450	Mm.332771	118446	ENSMUST00000077119	chr5:138398932-138398873	267.472	2	272.264	2	255.374	2	193.847	2	172.456	2	237.978	2
0		611	0.0231003	0.364364	-0.407313	1			4.77102	4.96941	4.76235	4.24424	4.51535	4.52125	A_52_P730698	Ccl25	chemokine (C-C motif) ligand 25	chemokine (C-C motif) ligand 25 [Source:MGI Symbol;Acc:MGI:1099448] [ENSMUST00000207925]	mm|8qA1.1		AK044424	Mm.440534	20300	ENSMUST00000207925	chr8:4334502-4334561	27.3037	2	31.3286	2	27.14	2	18.9515	1	22.8695	1	22.9632	1
0		59754	0.0117071	0.303554	-0.407016	1			5.18369	5.1502	5.12712	4.89191	4.57886	4.76919	A_55_P2223710	2700054A10Rik	RIKEN cDNA 2700054A10 gene	Mus musculus RIKEN cDNA 2700054A10 gene (2700054A10Rik), transcript variant 1, long non-coding RNA [NR_045436]	mm|17qA1	NR_045436	NR_045436	Mm.46549	72578	ENSMUST00000137459	chr17:13680382-13680323	36.3452	2	35.5111	2	34.9475	2	29.6901	2	23.8986	1	27.2691	2
0		60939	0.0269537	0.381217	-0.406844	1			5.72183	5.82461	5.50898	5.37203	5.33206	5.13081	A_51_P291766	Olfr521	olfactory receptor 521	Mus musculus olfactory receptor 521 (Olfr521), mRNA [NM_146356]	mm|7qE2	NM_146356	NM_146356	Mm.377450	258353	ENSMUST00000098263	chr7:106915694-106915753	52.7768	2	56.6739	2	45.5374	2	41.4134	2	40.2818	2	35.0371	2
0		62467	0.000820632	0.150024	-0.406072	1			9.96624	10.0012	9.91133	9.59805	9.58106	9.48147	A_66_P123110	Cdkl4	cyclin-dependent kinase-like 4	Mus musculus cyclin-dependent kinase-like 4 (Cdkl4), mRNA [NM_001033443]	mm|17qE3	NM_001033443	NM_001033443	Mm.329216	381113	ENSMUST00000086545	chr17:80923199-80923140	1000.31	2	1024.86	2	962.96	2	774.998	2	765.923	2	714.835	2
0		29827	0.027847	0.385064	-0.405828	1			5.98265	6.35812	6.30138	5.75658	5.81546	5.85263	A_51_P465988	Ganc	glucosidase, alpha; neutral C	Mus musculus glucosidase, alpha; neutral C (Ganc), mRNA [NM_172672]	mm|2qE5	NM_172672	NM_172672	Mm.38851	76051	ENSMUST00000131523	chr2:120272241-120274145	63.235	2	82.0322	2	78.8689	2	54.0635	2	56.3156	2	57.7851	2
0		62092	0.0204307	0.350847	-0.405229	1			6.81404	6.98871	6.66589	6.422	6.31839	6.51256	A_30_P01029947			lincRNA:chr3:10081893-10094218 reverse strand	mm|3qA1						chr3:10088620-10088561	112.52	2	127.002	2	101.539	2	85.7463	2	79.8043	2	91.3009	2
0		32564	0.0253884	0.373687	-0.404411	1			7.28787	7.40262	7.02696	6.87189	6.76659	6.86573	A_55_P2719039	Plekha1	pleckstrin homology domain containing, family A (phosphoinositide binding specific) member 1	pleckstrin homology domain containing, family A (phosphoinositide binding specific) member 1 [Source:MGI Symbol;Acc:MGI:2442213] [ENSMUST00000154282]	mm|7qF3				101476	ENSMUST00000154282	chr7:138028927-138028986	156.267	2	169.204	2	130.415	2	117.124	2	108.88	2	116.625	2
0		45649	0.0184226	0.342651	-0.404372	1			6.56367	6.31635	6.36479	6.05897	6.10591	5.86682	A_51_P427926	Smad6	SMAD family member 6	Mus musculus SMAD family member 6 (Smad6), mRNA [NM_008542]	mm|9qC	NM_008542	NM_008542	Mm.325757	17130	ENSMUST00000041029	chr9:63801437-63801378	94.5937	2	79.6913	2	82.4122	2	66.67	2	68.8752	2	58.3563	2
0		61232	0.041562	0.428802	-0.403985	1			6.43418	6.56021	6.40313	5.81257	6.13789	6.2351	A_66_P110606	Sqstm1	sequestosome 1	sequestosome 1 [Source:MGI Symbol;Acc:MGI:107931] [ENSMUST00000015981]	mm|11qB1.3		AK028898		18412	ENSMUST00000015981	chr11:50012927-50012868	86.473	2	94.3668	2	84.6319	2	56.2029	2	70.4188	2	75.3272	2
0		35785	0.0050278	0.243187	-0.403416	1			6.16685	6.04053	5.9717	5.74294	5.59879	5.62711	A_52_P635015	Gpr39	G protein-coupled receptor 39	Mus musculus G protein-coupled receptor 39 (Gpr39), mRNA [NM_027677]	mm|1qE3	NM_027677	NM_027677	Mm.32727	71111	ENSMUST00000159359	chr1:127769282-127769341	71.8469	2	65.8235	2	62.7569	2	53.5547	2	48.4621	2	49.4231	2
0		37556	0.0419778	0.428894	-0.403029	1			6.64488	6.80423	6.48148	6.15464	6.12713	6.43974	A_55_P2731086	Pex5l	peroxisomal biogenesis factor 5-like	peroxisomal biogenesis factor 5-like [Source:MGI Symbol;Acc:MGI:1916672] [ENSMUST00000108219]	mm|3qA3		AK044552	Mm.151332	58869	ENSMUST00000108219	chr3:32855385-32855326	100.071	2	111.758	2	89.3554	2	71.2413	2	69.8955	2	86.8068	2
0		31163	0.0314816	0.398233	-0.402788	1			4.43346	4.83512	4.62252	4.15767	4.30874	4.21632	A_55_P2856350			ia29e01.x2 mouse taste receptor cell, subtracted, normalized Mus musculus cDNA clone ia29e01 3', mRNA sequence [EH105836]	mm|13qD1		EH105836	Mm.439600			chr13:103523086-103523145	21.6075	2	28.5442	2	24.633	2	17.8478	1	19.8181	1	18.5883	1
0		50944	0.00168409	0.184021	-0.402627	1			5.70023	5.62796	5.69605	5.23641	5.21235	5.3676	A_51_P165451	Pbld2	phenazine biosynthesis-like protein domain containing 2	Mus musculus phenazine biosynthesis-like protein domain containing 2 (Pbld2), mRNA [NM_026085]	mm|10qB4	NM_026085	NM_026085	Mm.368563	67307	ENSMUST00000020262	chr10:62521353-62521412	51.9923	2	49.4523	2	51.8421	2	37.6979	2	37.0744	2	41.2865	2
0		62954	0.0423633	0.429946	-0.402482	1			5.96946	6.19862	6.16433	5.90583	5.71757	5.50156	A_55_P2741684	Cspg4	chondroitin sulfate proteoglycan 4	chondroitin sulfate proteoglycan 4 [Source:MGI Symbol;Acc:MGI:2153093] [ENSMUST00000215666]	mm|9qB		AK220559		121021	ENSMUST00000215666	chr9:56743936-56743995	62.6595	2	73.4465	2	71.7212	2	59.956	2	52.6213	2	45.3039	2
0		26140	0.000344494	0.115441	-0.402208	1			14.5961	14.561	14.5157	14.2038	14.1114	14.1509	A_51_P383991	Sept4	septin 4	Mus musculus septin 4 (Sept4), transcript variant 1, mRNA [NM_011129]	mm|11qC	NM_011129	NM_011129	Mm.2214	18952	ENSMUST00000122067	chr11:87403834-87403893	24765.9	2	24170.6	2	23423.6	2	18869.4	2	17699.1	2	18191	2
0		45629	0.0103728	0.29549	-0.401942	1			4.90526	4.66592	4.72324	4.27595	4.45183	4.36081	A_55_P2118309				mm|8qE2						chr8:128999931-128999872	29.9661	2	25.3853	2	26.4142	2	19.3727	1	21.8844	1	20.5463	1
0		4812	0.0114849	0.302338	-0.400799	1			6.95241	6.76653	6.91369	6.51398	6.57635	6.3399	A_55_P2072303	Erbin	Erbb2 interacting protein	Mus musculus Erbb2 interacting protein (Erbin), transcript variant 4, mRNA [NM_001289474]	mm|13qD1	NM_001289474	NM_001289474	Mm.277354	59079		chr13:104710632-104710573	123.847	2	108.875	2	120.567	2	91.3907	2	95.4289	2	81.0027	2
0		53495	0.012347	0.307223	-0.400794	1			11.8283	11.8757	11.9533	11.63	11.4894	11.3354	A_55_P2016851	Lce1a2	late cornified envelope 1A2	Mus musculus late cornified envelope 1A2 (Lce1a2), mRNA [NM_028625]	mm|3qF1	NM_028625	NM_028625	Mm.279773	73722	ENSMUST00000029530	chr3:92473083-92473024	3636.32	2	3757.86	2	3965.42	2	3169.45	2	2875.19	2	2583.97	2
0		38772	0.0316814	0.399164	-0.399361	1			12.203	11.9907	11.8648	11.5741	11.5215	11.7648	A_55_P2035662	Aebp1	AE binding protein 1	Mus musculus AE binding protein 1 (Aebp1), transcript variant 1, mRNA [NM_001291857]	mm|11qA1	NM_001291857	NM_001291857	Mm.4665	11568	ENSMUST00000102923	chr11:5772031-5772090	4714.76	2	4069.54	2	3729.69	2	3048.95	2	2939.85	2	3479.72	2
0		14261	0.0245839	0.369131	-0.398797	1			5.5085	5.3656	5.30215	5.17912	4.86077	4.93997	A_66_P125748			predicted gene 13397 [Source:MGI Symbol;Acc:MGI:3651605] [ENSMUST00000119562]	mm|2qA3					ENSMUST00000119562	chr2:26890274-26890334	45.5222	2	41.2295	2	39.4554	2	36.2302	2	29.0562	1	30.6958	2
0		16158	0.0104829	0.295953	-0.398449	1			4.02044	4.12322	4.25208	3.79344	3.78667	3.62029	A_55_P2728232				mm|6qB3		BC027696	Mm.57295			chr6:56739647-56747464	16.2283	1	17.4266	2	19.0548	2	13.8656	1	13.8007	1	12.2975	1
0		36739	0.00234452	0.202773	-0.398444	1			13.9593	14.008	13.8196	13.5383	13.5052	13.548	A_55_P1981155	Phldb1	pleckstrin homology like domain, family B, member 1	Mus musculus pleckstrin homology like domain, family B, member 1 (Phldb1), mRNA [NM_153537]	mm|9qA5.2	NM_153537	NM_153537	Mm.28639	102693	ENSMUST00000134465	chr9:44494454-44494395	15928.7	2	16475.5	2	14457.8	2	11897.3	2	11627.4	2	11977.4	2
0		39572	0.0421918	0.429061	-0.398018	1			6.12181	6.19487	6.45612	5.95137	5.68103	5.94635	A_51_P324450	Pbp2	phosphatidylethanolamine binding protein 2	Mus musculus phosphatidylethanolamine binding protein 2 (Pbp2), mRNA [NM_029595]	mm|6qG1	NM_029595	NM_029595	Mm.293018	76400	ENSMUST00000050471	chr6:135259269-135259210	69.6384	2	73.2559	2	87.7984	2	61.8785	2	51.3052	2	61.6637	2
0		24492	0.0498591	0.4501	-0.397741	1			4.82202	5.27021	5.07177	4.72947	4.53665	4.70466	A_52_P117393	Tlr6	toll-like receptor 6	Mus musculus toll-like receptor 6 (Tlr6), mRNA [NM_011604]	mm|5qC3.1	NM_011604	NM_011604	Mm.42146	21899	ENSMUST00000062315	chr5:65344424-65344365	28.286	2	38.5916	2	33.6322	2	26.5285	2	23.2096	1	26.0762	2
0		50007	0.0059742	0.254143	-0.397558	1			4.73725	4.80683	4.58628	4.24257	4.32974	4.36537	A_55_P2083499	Fam159a	family with sequence similarity 159, member A	Mus musculus family with sequence similarity 159, member A (Fam159a), mRNA [NM_001099303]	mm|4qC7	NM_001099303	NM_001099303	Mm.380025	545667	ENSMUST00000053157	chr4:108040487-108040428	26.6719	2	27.9898	2	24.0219	2	18.9296	1	20.1086	1	20.6115	1
0		40029	0.00739553	0.264022	-0.397491	1			5.65345	5.76384	5.75244	5.28626	5.22731	5.46369	A_52_P515168	Rprd2	regulation of nuclear pre-mRNA domain containing 2	DSX_DROME (P23023) Protein doublesex, partial (3%) [TC1701351]	mm|3qF2.1		AK012860	Mm.196275	75137		chr3:95590262-95590203	50.3337	2	54.3362	2	53.9084	2	39.0232	2	37.4608	2	44.13	2
0		49593	0.00333615	0.21901	-0.397478	1			7.9634	7.84587	7.89519	7.53833	7.57492	7.39878	A_52_P1083765	Gm16124	predicted gene 16124	PREDICTED: Mus musculus predicted gene 16124 (Gm16124), ncRNA [XR_379388]	mm|9qA5.3	XR_379388	XR_379388	Mm.466829	102636154		chr9:53489373-53489431	249.588	2	230.061	2	238.062	2	185.894	2	190.668	2	168.754	2
0		16205	0.00526548	0.247016	-0.396224	1			9.69903	9.71102	9.71244	9.21757	9.45208	9.26417	A_55_P2108837	Tuba1c	tubulin, alpha 1C	Mus musculus tubulin, alpha 1C (Tuba1c), mRNA [NM_009448]	mm|15qF1	NM_009448	NM_009448	Mm.88212	22146	ENSMUST00000058914	chr15:98868477-98868536	831.185	2	838.127	2	838.949	2	595.339	2	700.424	2	614.882	2
0		38394	2.15447e-06	0.0292671	-0.395512	1	1		8.648	8.63756	8.63698	8.24174	8.26242	8.23185	A_55_P2363442	Zfp867	zinc finger protein 867	Mus musculus zinc finger protein 867 (Zfp867), mRNA [NM_178417]	mm|11qB1.3	NM_178417	NM_178417	Mm.339604	237775	ENSMUST00000057799	chr11:59275363-59275304	401.151	2	398.257	2	398.099	2	302.699	2	307.069	2	300.631	2
0		25485	0.0247082	0.369652	-0.395501	1			5.96934	5.78134	5.74789	5.42387	5.59817	5.29003	A_55_P2062181	Shank1	SH3/ankyrin domain gene 1	SH3/ankyrin domain gene 1 [Source:MGI Symbol;Acc:MGI:3613677] [ENSMUST00000154776]	mm|7qB4		AK078290	Mm.360368	243961	ENSMUST00000154776	chr7:51606671-51606728	62.6542	2	54.9994	2	53.7387	2	42.9287	2	48.4414	2	39.1252	2
0		42584	0.010017	0.29088	-0.395476	1			9.34883	9.30954	9.16678	9.00951	8.8324	8.79682	A_55_P2734802	Cdc42bpa	CDC42 binding protein kinase alpha	Mus musculus CDC42 binding protein kinase alpha (Cdc42bpa), transcript variant 2, mRNA [NM_001346804]	mm|1qH4	NM_001346804	NM_001346804	Mm.259655	226751	ENSMUST00000134959	chr1:182031346-182036179	652.047	2	634.526	2	574.747	2	515.386	2	455.844	2	444.739	2
0		38970	0.025783	0.376468	-0.395375	1			5.64764	5.81695	5.43838	5.18817	5.22907	5.2996	A_55_P1990398	Vmn2r48	vomeronasal 2, receptor 48	Mus musculus vomeronasal 2, receptor 48 (Vmn2r48), mRNA [NM_001105152]	mm|7qA1	NM_001105152	NM_001105152	Mm.469893	625580	ENSMUST00000173036	chr7:10526180-10526121	50.1312	2	56.3736	2	43.3625	2	36.4581	2	37.5066	2	39.3857	2
0		3505	0.000830929	0.150024	-0.394417	1			8.68731	8.65891	8.71055	8.24013	8.26107	8.37231	A_51_P103222	Slc39a4	solute carrier family 39 (zinc transporter), member 4	Mus musculus solute carrier family 39 (zinc transporter), member 4 (Slc39a4), mRNA [NM_028064]	mm|15qD3	NM_028064	NM_028064	Mm.276829	72027	ENSMUST00000073428	chr15:76442925-76442866	412.23	1	404.196	2	418.926	1	302.362	2	306.783	2	331.371	2
0		34798	0.020181	0.350497	-0.393682	1			6.70513	6.85615	6.57399	6.34646	6.19092	6.41685	A_66_P100721	Lig1	ligase I, DNA, ATP-dependent	Mus musculus ligase I, DNA, ATP-dependent (Lig1), transcript variant 3, mRNA [NM_001199310]	mm|7qA1	NM_001199310	NM_001199310	Mm.288179	16881	ENSMUST00000123025	chr7:13865535-13867825	104.339	2	115.853	2	95.2726	2	81.3718	2	73.0554	2	85.4403	2
0		38874	0.0302872	0.39433	-0.393449	1			5.90949	6.0142	6.20114	5.62776	5.80269	5.51404	A_55_P2086860	Ccdc121	coiled-coil domain containing 121	Mus musculus coiled-coil domain containing 121 (Ccdc121), mRNA [NM_207280]	mm|1qH5	NM_207280	NM_207280	Mm.491700	403180	ENSMUST00000058825	chr1:183439916-183439857	60.1082	2	64.6329	2	73.575	2	49.4451	2	55.8191	2	45.6974	2
0		37321	0.0202808	0.350497	-0.393416	1			6.06448	5.8401	5.97348	5.58098	5.4154	5.70142	A_66_P119423	Gm46519	predicted gene, 46519	PREDICTED: Mus musculus uncharacterized LOC108168244 (LOC108168244), ncRNA [XR_001781702]	mm|15qD3	XR_001781702	XR_001781702	Mm.405769	108168244		chr15:75462471-75462412	66.9253	2	57.2857	2	62.8341	2	47.8678	2	42.6775	2	52.0355	2
0		3128	0.00195134	0.191143	-0.392684	1			7.34953	7.30185	7.35541	6.87468	6.90981	7.04425	A_55_P1983468	Cflar	CASP8 and FADD-like apoptosis regulator	Mus musculus CASP8 and FADD-like apoptosis regulator (Cflar), transcript variant 2, mRNA [NM_009805]	mm|1qC1.3	NM_009805	NM_009805	Mm.336848	12633	ENSMUST00000114309	chr1:58789994-58790053	163.091	2	157.789	2	163.757	2	117.351	2	120.243	2	131.987	2
0		48027	0.00950461	0.284971	-0.392527	1			6.16814	6.2741	6.30223	5.86272	5.72504	5.97913	A_52_P628067	Cdca3	cell division cycle associated 3	Mus musculus cell division cycle associated 3 (Cdca3), mRNA [NM_013538]	mm|6qF2	NM_013538	NM_013538	Mm.285723	14793	ENSMUST00000134637	chr6:124783233-124783292	71.911	2	77.3911	2	78.9153	2	58.1909	2	52.8944	2	63.0807	2
0		56191	0.0424707	0.430034	-0.392243	1			6.31315	6.17813	5.96913	5.76238	5.9137	5.6076	A_66_P134287	4930452G13Rik	RIKEN cDNA 4930452G13 gene	Mus musculus RIKEN cDNA 4930452G13 gene (4930452G13Rik), long non-coding RNA [NR_045060]	mm|14qD3	NR_045060	NR_045060	Mm.107775	73989		chr14:80112581-80112640	79.5147	2	72.4107	2	62.645	2	54.281	2	60.284	2	48.7591	2
0		19674	0.0229405	0.364364	-0.391625	1			5.6115	5.29826	5.2826	5.04342	4.97303	5.00104	A_51_P210059	Spata21	spermatogenesis associated 21	Mus musculus spermatogenesis associated 21 (Spata21), mRNA [NM_177867]	mm|4qD3	NM_177867	NM_177867	Mm.247201	329972	ENSMUST00000181353	chr4:140663244-140663303	48.8912	2	39.3492	2	38.9242	2	32.9777	2	31.4073	1	32.023	2
0		57441	0.0351814	0.406213	-0.3912	1			7.14371	7.13771	7.12246	6.95563	6.75119	6.52346	A_51_P382925	Fadd	Fas (TNFRSF6)-associated via death domain	Mus musculus Fas (TNFRSF6)-associated via death domain (Fadd), mRNA [NM_010175]	mm|7qF5	NM_010175	NM_010175	Mm.5126	14082	ENSMUST00000033394	chr7:151764267-151764228	141.407	2	140.82	2	139.339	2	124.124	2	107.723	2	91.9932	2
0		5328	0.00588924	0.253052	-0.391075	1			6.22643	6.3297	6.11466	5.81364	5.90678	5.77714	A_52_P453508	Dnase2a	deoxyribonuclease II alpha	deoxyribonuclease II alpha [Source:MGI Symbol;Acc:MGI:1329019] [ENSMUST00000128400]	mm|8qC3		AK010630		13423	ENSMUST00000128400	chr8:87437376-87437968	74.8759	2	80.4322	2	69.294	2	56.2446	2	59.9953	2	54.8395	2
0		3718	0.00127761	0.16724	-0.391046	1			9.21765	9.16048	9.27656	8.8737	8.75873	8.84913	A_52_P384956	Bin1	bridging integrator 1	Mus musculus bridging integrator 1 (Bin1), transcript variant 1, mRNA [NM_009668]	mm|18qB1	NM_009668	NM_009668	Mm.4383	30948	ENSMUST00000091967	chr18:32572341-32572783	595.371	2	572.242	2	620.189	2	469.085	2	433.151	2	461.161	2
0		28460	0.0202953	0.350497	-0.390892	1			6.75757	6.85109	7.08093	6.4706	6.4573	6.58901	A_55_P2043657	Zfp677	zinc finger protein 677	Mus musculus zinc finger protein 677 (Zfp677), mRNA [NM_172486]	mm|17qA3.2	NM_172486	NM_172486	Mm.33443	210503	ENSMUST00000056107	chr17:21535980-21536039	108.201	2	115.447	2	135.385	2	88.6838	2	87.8703	2	96.2699	2
0		23340	0.0185946	0.343734	-0.390738	1			6.56969	6.82447	6.49179	6.20296	6.25826	6.25253	A_51_P269273	Acr	acrosin prepropeptide	Mus musculus acrosin prepropeptide (Acr), transcript variant 1, mRNA [NM_013455]	mm|15qE3	NM_013455	NM_013455	Mm.57	11434	ENSMUST00000023295	chr15:89404729-89404788	94.9893	2	113.337	2	89.9962	2	73.6675	2	76.5462	2	76.2427	2
0		54930	0.00300467	0.214292	-0.390675	1			6.80067	6.72505	6.59536	6.32747	6.32467	6.29691	A_55_P2848603	Rcn3	reticulocalbin 3, EF-hand calcium binding domain	Mus musculus reticulocalbin 3, EF-hand calcium binding domain (Rcn3), mRNA [NM_026555]	mm|7qB4	NM_026555	NM_026555	Mm.29997	52377	ENSMUST00000210527	chr7:52338306-52338284	111.482	2	105.789	2	96.6942	2	80.3078	2	80.1521	2	78.6248	2
0		53324	0.0230375	0.364364	-0.390417	1			5.78777	5.54124	5.59995	5.20459	5.40787	5.14524	A_55_P1986341	Gm4956	predicted gene 4956	Mus musculus predicted gene 4956 (Gm4956), non-coding RNA [NR_002858]	mm|1qA4	NR_002858	NR_002858	Mm.290634	241041	ENSMUST00000082032	chr1:21275387-21275328	55.245	2	46.5673	2	48.5011	2	36.8756	2	42.4553	2	35.3893	2
0		31573	0.000335352	0.113497	-0.389745	1			9.20433	9.25703	9.17788	8.87252	8.80624	8.79124	A_51_P211793	Rlbp1	retinaldehyde binding protein 1	Mus musculus retinaldehyde binding protein 1 (Rlbp1), transcript variant 1, mRNA [NM_020599]	mm|7qD3	NM_020599	NM_020599	Mm.41653	19771	ENSMUST00000053718	chr7:86520126-86520067	589.901	2	611.847	2	579.187	2	468.699	2	447.654	2	443.025	2
0		62612	0.0202135	0.350497	-0.38893	1			8.29751	8.27621	8.53408	7.92196	7.9121	8.10696	A_55_P1975021	Rad18	RAD18 E3 ubiquitin protein ligase	Mus musculus RAD18 E3 ubiquitin protein ligase (Rad18), transcript variant 1, mRNA [NM_001167730]	mm|6qE3	NM_001167730	NM_001167730	Mm.103812	58186	ENSMUST00000077088	chr6:112570681-112570622	314.63	2	310.019	2	370.694	2	242.52	2	240.868	2	275.7	2
0		22883	0.00768307	0.267835	-0.388127	1			5.84192	5.9897	6.06351	5.49173	5.60669	5.63233	A_52_P230773	Fgf22	fibroblast growth factor 22	fibroblast growth factor 22 [Source:MGI Symbol;Acc:MGI:1914362] [ENSMUST00000219228]	mm|10qC1		AK008922	Mm.154211	67112	ENSMUST00000219228	chr10:79220809-79220868	57.3577	2	63.5448	2	66.8801	2	44.996	2	48.7284	2	49.602	2
0		39227	0.0193554	0.344228	-0.387571	1			4.79558	4.89206	4.91297	4.49485	4.30613	4.63692	A_51_P242595	Myo1c	myosin IC	Mus musculus myosin IC (Myo1c), transcript variant 3, mRNA [NM_008659]	mm|11qB5	NM_008659	NM_008659	Mm.234502	17913	ENSMUST00000146419	chr11:75482610-75482745	27.7725	2	29.6932	2	30.1266	2	22.5468	1	19.7821	1	24.8801	1
0		62531	0.0105324	0.296197	-0.387156	1			4.85871	5.0564	5.02757	4.50018	4.70288	4.57815	A_52_P427640			serine (or cysteine) peptidase inhibitor, clade A, member 3D, pseudogene [Source:MGI Symbol;Acc:MGI:2182836] [ENSMUST00000163110]	mm|12qE					ENSMUST00000163110	chr12:105415884-105414020	29.0146	2	33.2758	2	32.6174	2	22.6303	1	26.044	1	23.887	1
0		47299	0.0269388	0.381217	-0.387103	1			4.92367	5.29211	5.00212	4.65316	4.69037	4.71306	A_30_P01021895			lincRNA:chr10:98730529-98741718 forward strand	mm|10qD1						chr10:98730547-98730606	30.351	2	39.1816	2	32.047	2	25.1617	2	25.8192	1	26.2284	2
0		1638	0.0151888	0.325941	-0.386584	1			4.74444	4.49844	4.48771	4.27298	4.12045	4.17742	A_52_P819979				mm|8qB2		AK078658	Mm.445032			chr8:60084110-60084051	26.8051	2	22.603	2	22.4355	2	19.3328	1	17.3932	1	18.0937	1
0		36593	0.0489691	0.447981	-0.38658	1			5.71977	5.47569	5.48744	5.08524	5.03895	5.39898	A_30_P01029689			lincRNA:chr11:69188111-69188571 reverse strand	mm|11qB3						chr11:69188356-69188297	52.7015	2	44.4987	2	44.8626	2	33.9476	2	32.8757	2	42.1943	2
0		62464	0.0359387	0.408729	-0.386373	1			7.2677	6.99048	7.32393	6.86037	6.89272	6.6699	A_51_P369998	Sntg2	syntrophin, gamma 2	Mus musculus syntrophin, gamma 2 (Sntg2), transcript variant 1, mRNA [NM_172951]	mm|12qA2	NM_172951	NM_172951	Mm.279765	268534	ENSMUST00000133324	chr12:30886143-30880458	154.097	2	127.159	2	160.222	2	116.192	2	118.827	2	101.822	2
0		12943	0.0111729	0.300327	-0.385881	1			6.62751	6.68903	6.62582	6.12181	6.25068	6.41223	A_55_P2834559			AGENCOURT_11288592 NIH_MGC_135 Mus musculus cDNA clone IMAGE:30142310 5', mRNA sequence [CB203633]	mm|1qA5		CB203633	Mm.417995			chr1:23339820-23339879	98.8731	2	103.181	2	98.7578	2	69.6384	2	76.145	2	85.1674	2
0		48778	0.0492032	0.448595	-0.385286	1			5.78725	5.9476	5.73919	5.22969	5.43365	5.65484	A_55_P2116385	Gpr183	G protein-coupled receptor 183	Mus musculus G protein-coupled receptor 183 (Gpr183), mRNA [NM_183031]	mm|14qE5	NM_183031	NM_183031	Mm.265618	321019	ENSMUST00000049872	chr14:122351940-122351881	55.2249	2	61.7174	2	53.4156	2	37.5228	2	43.2206	2	50.3821	2
0		27481	0.00258355	0.20568	-0.385273	1			7.94727	8.0893	7.92234	7.63148	7.5524	7.61922	A_66_P134968	Ankub1	ankrin repeat and ubiquitin domain containing 1	Mus musculus ankrin repeat and ubiquitin domain containing 1 (Ankub1), mRNA [NM_001033349]	mm|3qD	NM_001033349	NM_001033349	Mm.291091	242037	ENSMUST00000099091	chr3:57471448-57471389	246.813	2	272.347	2	242.584	2	198.291	2	187.715	2	196.614	2
0		51517	0.017897	0.340441	-0.384492	1			6.23062	5.99808	6.19474	5.85558	5.78783	5.62655	A_30_P01025784			lincRNA:chr11:48603904-48611829 reverse strand	mm|11qB1.2						chr11:48607893-48607834	75.0937	2	63.9148	2	73.2491	2	57.9037	2	55.2471	2	49.4038	2
0		57583	0.0237508	0.365765	-0.383544	1			6.36804	6.56021	6.21014	5.94378	6.0689	5.97507	A_55_P2177911	Lepr	leptin receptor	Mus musculus leptin receptor (Lepr), transcript variant 2, mRNA [NM_010704]	mm|4qC6	NM_010704	NM_010704	Mm.259282	16847	ENSMUST00000151733	chr4:101464615-101464674	82.5981	2	94.3667	2	74.0353	2	61.554	2	67.1307	2	62.9035	2
0		58297	0.0424374	0.429996	-0.383175	1			4.71106	4.39051	4.35957	4.0423	4.03327	4.23605	A_55_P2719893	Commd6	COMM domain containing 6	COMM domain containing 6 [Source:MGI Symbol;Acc:MGI:1913450] [ENSMUST00000131022]	mm|14qE2.3		AK006871	Mm.250474	66200	ENSMUST00000131022	chr14:102039332-102039273	26.1921	2	20.9738	2	20.5287	2	16.4761	1	16.3732	1	18.8442	1
0		51154	0.00219814	0.196346	-0.382683	1			9.71053	9.80421	9.73869	9.44079	9.38468	9.2799	A_55_P2108837	Tuba1c	tubulin, alpha 1C	Mus musculus tubulin, alpha 1C (Tuba1c), mRNA [NM_009448]	mm|15qF1	NM_009448	NM_009448	Mm.88212	22146	ENSMUST00000058914	chr15:98868477-98868536	837.838	2	894.051	2	854.352	2	694.963	2	668.453	2	621.627	2
0		55506	0.0440144	0.434857	-0.382367	1			6.27154	6.35206	6.35125	6.1807	5.73747	5.90959	A_52_P373666	Zfp174	zinc finger protein 174	Mus musculus zinc finger protein 174 (Zfp174), mRNA [NM_001081217]	mm|16qA1	NM_001081217	NM_001081217	Mm.244261	385674	ENSMUST00000041778	chr16:3858589-3858648	77.2543	2	81.6886	2	81.6428	2	72.5397	2	53.3519	2	60.1124	2
0		44825	0.000811394	0.150024	-0.382159	1			15.4259	15.374	15.3287	14.9315	15.0271	15.0234	A_55_P2113160	Mal	myelin and lymphocyte protein, T cell differentiation protein	Mus musculus myelin and lymphocyte protein, T cell differentiation protein (Mal), transcript variant 1, mRNA [NM_010762]	mm|2qF1	NM_010762	NM_010762	Mm.39040	17153	ENSMUST00000028854	chr2:127459035-127458976	44020.8	2	42463.9	2	41152.6	2	31248.8	2	33390.3	2	33304.2	2
0		41822	0.0396986	0.421403	-0.38186	1			6.91368	6.94104	6.64136	6.28657	6.50232	6.56161	A_51_P153042	Psg16	pregnancy specific glycoprotein 16	Mus musculus pregnancy specific glycoprotein 16 (Psg16), transcript variant 2, mRNA [NM_007676]	mm|7qA2	NM_007676	NM_007676	Mm.143686	26436	ENSMUST00000118367	chr7:17683714-17683774	120.566	2	122.874	2	99.8271	2	78.0629	2	90.6556	2	94.4586	2
0		50899	0.028804	0.388359	-0.381854	1			5.77803	5.90635	5.52908	5.39131	5.3764	5.30019	A_55_P2034517	Abcc12	ATP-binding cassette, sub-family C (CFTR/MRP), member 12	ATP-binding cassette, sub-family C (CFTR/MRP), member 12 [Source:MGI Symbol;Acc:MGI:2441679] [ENSMUST00000156066]	mm|8qC3	XM_006530984	XM_006530984	Mm.67485	244562	ENSMUST00000156066	chr8:89028584-89028525	54.8734	2	59.9774	2	46.1763	2	41.9707	2	41.5392	2	39.4017	2
0		59436	0.035876	0.408419	-0.380593	1			5.94642	5.77584	6.0568	5.68731	5.37564	5.57433	A_55_P2029962			predicted gene 28455 [Source:MGI Symbol;Acc:MGI:5579161] [ENSMUST00000189105]	mm|7qB3					ENSMUST00000189105	chr7:46753765-46753824	61.6665	2	54.7899	2	66.5699	2	51.5288	2	41.5174	2	47.6474	2
0		7531	0.00927324	0.28316	-0.380376	1			5.1207	5.13937	5.05435	4.57899	4.83893	4.75537	A_51_P195374	Baiap2l1	BAI1-associated protein 2-like 1	Mus musculus BAI1-associated protein 2-like 1 (Baiap2l1), mRNA [NM_025833]	mm|5qG2	NM_025833	NM_025833	Mm.18814	66898	ENSMUST00000055190	chr5:145025856-145025797	34.7923	2	35.2456	2	33.2285	2	23.9009	1	28.6196	1	27.0089	1
0		36862	0.0474945	0.444067	-0.379376	1			6.3437	6.0958	6.19442	5.97873	5.60923	5.90783	A_55_P2157537	Gm10866	predicted gene 10866	PREDICTED: Mus musculus predicted gene 10866 (Gm10866), misc_RNA [XR_141279]	mm|15qE1		AK142477	Mm.484833	100038696		chr15:78728976-78728917	81.2165	2	68.3941	2	73.2327	2	63.0635	2	48.8142	2	60.039	2
0		57988	0.0273053	0.38286	-0.379354	1			11.5557	11.5882	11.7285	11.3918	11.284	11.0585	A_30_P01026667			lincRNA:chr4:128727332-128735227 reverse strand	mm|4qD2.2						chr4:128728624-128728565	3010.24	2	3078.97	2	3393.34	2	2687.09	2	2493.62	2	2132.71	2
0		11108	0.0361098	0.409793	-0.379091	1			5.60282	5.72925	5.76215	5.28133	5.14641	5.5292	A_66_P138666	Mrpl48	mitochondrial ribosomal protein L48	mitochondrial ribosomal protein L48 [Source:MGI Symbol;Acc:MGI:1289321] [ENSMUST00000127253]	mm|7qE3		BI739694	Mm.488246	52443	ENSMUST00000127253	chr7:107746960-107746901	48.5978	2	53.0488	2	54.2725	2	38.89	2	35.4181	2	46.1802	2
0		52249	0.0275053	0.383569	-0.37866	1			6.65294	6.66846	6.48846	6.22158	6.06046	6.39184	A_30_P01019123			lincRNA:chr17:95150800-95180650 forward strand	mm|17qE5						chr17:95174242-95174301	100.632	2	101.72	2	89.7885	2	74.6244	2	66.7392	2	83.9721	2
0		27861	0.0385367	0.41679	-0.377062	1			6.8947	7.23656	6.93587	6.76317	6.55454	6.61824	A_55_P2233462	2700022O18Rik	RIKEN cDNA 2700022O18 gene		mm|14qC3		AK012274	Mm.86917	72591		chr14:57286010-57285951	118.99	2	150.807	2	122.435	2	108.622	2	93.9967	2	98.2403	2
0		3445	0.013932	0.317477	-0.3766	1			6.55888	6.63919	6.40425	6.19169	6.23648	6.04434	A_66_P119621	Tdo2	tryptophan 2,3-dioxygenase	Mus musculus tryptophan 2,3-dioxygenase (Tdo2), mRNA [NM_019911]	mm|3qE3	NM_019911	NM_019911	Mm.258622	56720	ENSMUST00000193879	chr3:81765418-81765359	94.2797	2	99.6769	2	84.6975	2	73.0946	2	75.3993	2	65.9974	2
0		34360	0.000701282	0.140224	-0.375943	1			6.67422	6.62464	6.68802	6.31606	6.3261	6.21689	A_51_P103435	Rsph4a	radial spoke head 4 homolog A (Chlamydomonas)	Mus musculus radial spoke head 4 homolog A (Chlamydomonas) (Rsph4a), mRNA [NM_001162957]	mm|10qB1	NM_001162957	NM_001162957	Mm.131949	212892	ENSMUST00000169670	chr10:33635246-33635305	102.127	2	98.6771	2	103.109	2	79.6754	2	80.2317	2	74.3823	2
0		37161	0.0419543	0.428894	-0.375875	1			4.4147	4.66691	4.63128	4.0916	4.39525	4.0984	A_55_P2085120	Gm34808	predicted gene, 34808	PREDICTED: Mus musculus predicted gene, 34808 (Gm34808), transcript variant X1, ncRNA [XR_386627]	mm|19qC1	XR_386627	XR_386627		102638185		chr19:26558104-26558045	21.3284	2	25.4026	2	24.783	2	17.0489	1	21.0428	1	17.1294	1
0		46819	0.0348296	0.40511	-0.375812	1			6.46932	6.65232	6.51725	6.31584	5.96324	6.23237	A_51_P230873	Mad2l1	MAD2 mitotic arrest deficient-like 1	Mus musculus MAD2 mitotic arrest deficient-like 1 (Mad2l1), mRNA [NM_019499]	mm|6qC1	NM_019499	NM_019499	Mm.489653	56150	ENSMUST00000125430	chr6:66488986-66489045	88.6051	2	100.589	2	91.5981	2	79.6631	2	62.39	2	75.1848	2
0		32398	0.0263294	0.378994	-0.3757	1			4.99195	4.72553	4.67799	4.44978	4.49074	4.32785	A_51_P484559	1700011I03Rik	RIKEN cDNA 1700011I03 gene	Mus musculus RIKEN cDNA 1700011I03 gene (1700011I03Rik), transcript variant 2, mRNA [NM_001311063]	mm|18qD3	NM_001311063	NM_001311063	Mm.482900	75444	ENSMUST00000135806	chr18:57723681-57751665	31.8219	2	26.4562	2	25.5986	2	21.8534	2	22.4827	1	20.0822	1
0		31884	0.032493	0.401361	-0.375144	1			12.1676	11.9793	11.823	11.5977	11.5189	11.7277	A_55_P2035662	Aebp1	AE binding protein 1	Mus musculus AE binding protein 1 (Aebp1), transcript variant 1, mRNA [NM_001291857]	mm|11qA1	NM_001291857	NM_001291857	Mm.4665	11568	ENSMUST00000102923	chr11:5772031-5772090	4600.44	2	4037.59	2	3622.97	2	3099.28	2	2934.5	2	3391.58	2
0		26070	0.0280797	0.386118	-0.374921	1			6.74911	7.09089	6.76635	6.49653	6.48343	6.50163	A_55_P2015687	Phf11d	PHD finger protein 11D	Mus musculus PHD finger protein 11D (Phf11d), mRNA [NM_199015]	mm|14qC3	NM_199015	NM_199015	Mm.479285	219132	ENSMUST00000161754	chr14:59967640-59967581	107.568	2	136.324	2	108.861	2	90.2924	2	89.4759	2	90.6118	2
0		61612	0.0459446	0.440643	-0.374282	1			6.61018	6.9519	6.84283	6.26755	6.46518	6.54934	A_55_P2361932	Far2os2	fatty acyl CoA reductase 2, opposite strand 2	GB	mm|6qG3		AK020953	Mm.417131	77841		chr6:147955161-147955102	97.6925	2	123.803	2	114.788	2	77.0407	2	88.3513	2	93.6584	2
0		18712	0.0372193	0.413402	-0.373922	1			4.29804	4.65276	4.59146	4.24651	4.08266	4.09133	A_52_P527438	Adgb	androglobin	Mus musculus androglobin (Adgb), mRNA [NM_001127353]	mm|10qA1	NM_001127353	NM_001127353	Mm.246573	215772	ENSMUST00000208717	chr10:10060291-10060232	19.6716	1	25.1548	2	24.1084	2	18.9813	1	16.9436	1	17.0456	1
0		60168	0.039909	0.422343	-0.373683	1			4.39521	4.57241	4.74678	4.29596	4.24029	4.0571	A_51_P139096	1700122O11Rik	RIKEN cDNA 1700122O11 gene	Mus musculus RIKEN cDNA 1700122O11 gene (1700122O11Rik), mRNA [NM_029689]	mm|17qC	NM_029689	NM_029689	Mm.76918	76651	ENSMUST00000178823	chr17:48173956-48173897	21.0421	2	23.7922	2	26.8486	2	19.6433	1	18.8996	1	16.6459	1
0		27696	0.00379841	0.226369	-0.373463	1			5.88406	5.98301	5.98974	5.55133	5.50642	5.67868	A_52_P819156			predicted gene 12689 [Source:MGI Symbol;Acc:MGI:3650433] [ENSMUST00000094955]	mm|4qC6	XR_376316	XR_376316	Mm.483670		ENSMUST00000094955	chr4:98963069-98963128	59.0581	2	63.2507	2	63.5463	2	46.8939	2	45.4566	2	51.2214	2
0		32764	0.0302028	0.393937	-0.373392	1			4.89581	5.09343	4.81665	4.40905	4.66639	4.61027	A_66_P118512			Q7TMA9_RAT (Q7TMA9) Ac1262 (Ac1-114) (Ac2-069) (Ab2-196) (Ab1-341) (Ba2-693) (Aa1249), partial (7%) [TC1722319]	mm|4qB1		LF194366	Mm.417884			chr4:44016542-44016483	29.7705	2	34.1409	2	28.181	2	21.245	1	25.3936	1	24.4247	1
0		46946	0.0384118	0.416469	-0.372829	1			6.80948	6.53011	6.43913	6.19523	6.14636	6.31863	A_55_P2017826	Myb	myeloblastosis oncogene	Mus musculus myeloblastosis oncogene (Myb), transcript variant 1, mRNA [NM_001198914]	mm|10qA3	NM_001198914	NM_001198914	Mm.52109	17863		chr10:20844795-20844736	112.165	2	92.4184	2	86.7701	2	73.2741	2	70.8335	2	79.8175	2
0		25435	0.0199915	0.349269	-0.372292	1			5.26631	5.17711	5.31748	4.72126	4.8883	5.03447	A_55_P2725877				mm|9qE3.1						chr9:089227523-089227582	38.4872	2	36.1797	2	39.8769	2	26.3778	1	29.6159	1	32.7737	2
0		46876	0.00915891	0.28316	-0.371999	1			9.62259	9.70104	9.8383	9.26737	9.43105	9.34751	A_55_P2108837	Tuba1c	tubulin, alpha 1C	Mus musculus tubulin, alpha 1C (Tuba1c), mRNA [NM_009448]	mm|15qF1	NM_009448	NM_009448	Mm.88212	22146	ENSMUST00000058914	chr15:98868477-98868536	788.293	2	832.347	2	915.428	2	616.251	2	690.286	2	651.451	2
0		56290	0.00192523	0.189011	-0.371758	1			4.90274	4.94577	4.8973	4.44876	4.5695	4.61227	A_55_P2081721			RIKEN cDNA A730061H03 gene [Source:MGI Symbol;Acc:MGI:2445099] [ENSMUST00000066106]	mm|14qC3		AK043157	Mm.11535		ENSMUST00000066106	chr14:56178953-56178894	29.9138	2	30.8195	2	29.8012	2	21.8378	1	23.7442	1	24.4586	1
0		34166	0.0136009	0.315354	-0.371683	1			5.95602	6.06516	5.90766	5.63611	5.7159	5.46178	A_55_P2625501	Aff1	AF4/FMR2 family, member 1	AF4/FMR2 family, member 1 [Source:MGI Symbol;Acc:MGI:1100819] [ENSMUST00000152145]	mm|5qE5		LF204598		17355	ENSMUST00000152145	chr5:104240495-104240554	62.0784	2	66.957	2	60.032	2	49.7323	2	52.5602	2	44.0718	2
0		8964	0.0367542	0.412127	-0.370526	1			4.53626	4.64462	4.43765	4.37729	4.06079	4.06886	A_55_P2181724											23.2033	2	25.0132	2	21.6703	2	20.7824	1	16.6886	1	16.7822	1
0		61622	0.0160738	0.332133	-0.370358	1			5.93812	5.90834	6.19862	5.63401	5.64114	5.65886	A_55_P2525528	Slc38a6	solute carrier family 38, member 6	Mus musculus solute carrier family 38, member 6 (Slc38a6), mRNA [NM_001037717]	mm|12qC3	NM_001037717	NM_001037717	Mm.37829	625098	ENSMUST00000134247	chr12:74438031-74438090	61.3132	2	60.0605	2	73.4463	2	49.6598	2	49.9061	2	50.5229	2
0		53487	0.00603922	0.254774	-0.369874	1			9.75012	9.94305	9.8927	9.41604	9.54406	9.51615	A_66_P139387	Prlr	prolactin receptor	Mus musculus prolactin receptor (Prlr), transcript variant 1, mRNA [NM_011169]	mm|15qA1	NM_011169	NM_011169	Mm.10516	19116	ENSMUST00000005400	chr15:10259066-10259125	861.147	2	984.368	2	950.606	2	683.143	2	746.531	2	732.227	2
0		48193	0.0371727	0.413286	-0.369721	1			12.0712	11.889	11.73	11.5583	11.395	11.6277	A_55_P2035662	Aebp1	AE binding protein 1	Mus musculus AE binding protein 1 (Aebp1), transcript variant 1, mRNA [NM_001291857]	mm|11qA1	NM_001291857	NM_001291857	Mm.4665	11568	ENSMUST00000102923	chr11:5772031-5772090	4303.15	2	3792.72	2	3396.97	2	3015.81	2	2693	2	3164.44	2
0		13284	0.0479498	0.444724	-0.369261	1			7.86988	7.44118	7.61964	7.35137	7.20928	7.26226	A_51_P183746	Prrx2	paired related homeobox 2		mm|2qB		BC137872	Mm.1802	20204		chr2:30736593-30736653	233.921	2	173.788	2	196.671	2	163.299	2	147.982	2	153.518	2
0		20355	0.0308296	0.396148	-0.368106	1			5.87428	5.75959	6.1074	5.60258	5.45233	5.58204	A_66_P109508	Ddrgk1	DDRGK domain containing 1		mm|2qF1		AK163529	Mm.440063	77006		chr2:130491066-130491125	58.659	2	54.1762	2	68.9463	2	48.5896	2	43.784	2	47.9029	2
0		62449	0.0206315	0.351176	-0.36773	1			7.93517	8.00747	7.98988	7.51407	7.51216	7.80311	A_30_P01020672			lincRNA:chrX:18734106-18744367 reverse strand	mm|XqA1.3						chrX:18734168-18734109	244.752	2	257.33	2	254.211	2	182.794	2	182.552	2	223.341	2
0		14854	0.0206225	0.351176	-0.367729	1			6.57686	6.5188	6.33758	5.98648	6.12259	6.22099	A_55_P2102862	Inca1	inhibitor of CDK, cyclin A1 interacting protein 1	Mus musculus inhibitor of CDK, cyclin A1 interacting protein 1 (Inca1), transcript variant 5, mRNA [NM_001252485]	mm|11qB3	NM_001252485	NM_001252485	Mm.101581	103844	ENSMUST00000108543	chr11:70503308-70503249	95.4627	2	91.6968	2	80.8729	2	63.4029	2	69.6761	2	74.5942	2
0		55693	0.0347988	0.40511	-0.366833	1			7.81848	7.62447	7.42453	7.26749	7.20502	7.29447	A_55_P1959164	Gm10324	predicted gene 10324	Mus musculus predicted gene 10324 (Gm10324), mRNA [NM_001177832]	mm|13qB3	NM_001177832	NM_001177832	Mm.390595	628709	ENSMUST00000079229	chr13:66223455-66223514	225.734	2	197.33	2	171.794	2	154.076	2	147.546	2	156.984	2
0		45065	0.0176769	0.339613	-0.36655	1			6.70594	6.60618	6.82547	6.42692	6.20724	6.40378	A_55_P2484072	BC049352	cDNA sequence BC049352	Mus musculus cDNA sequence BC049352 (BC049352), mRNA [NM_001198971]	mm|9qA5.2	NM_001198971	NM_001198971	Mm.249297	408059	ENSMUST00000164650	chr9:45057953-45058012	104.397	2	97.4226	2	113.415	2	86.0391	2	73.8865	2	84.6702	2
0		18255	0.00694838	0.26043	-0.365976	1			7.48358	7.46529	7.51275	7.0563	7.04566	7.26173	A_66_P128869	Anks1b	ankyrin repeat and sterile alpha motif domain containing 1B	Mus musculus ankyrin repeat and sterile alpha motif domain containing 1B (Anks1b), transcript variant 1, mRNA [NM_001128086]	mm|10qC2	NM_001128086	NM_001128086	Mm.440605	77531	ENSMUST00000099368	chr10:89973587-89973646	178.971	2	176.716	2	182.626	2	133.093	2	132.116	2	153.461	2
0		61640	0.0037874	0.226369	-0.365647	1			8.65255	8.65999	8.80895	8.27886	8.38907	8.35663	A_55_P2042823	Sh3bp2	SH3-domain binding protein 2	Mus musculus SH3-domain binding protein 2 (Sh3bp2), transcript variant 2, mRNA [NM_001145859]	mm|5qB2	NM_001145859	NM_001145859	Mm.5012	24055	ENSMUST00000118545	chr5:34906205-34906264	402.418	2	404.499	2	448.496	2	310.588	2	335.244	2	327.789	2
0		56034	0.0417536	0.428829	-0.365124	1			6.15134	6.27658	6.48349	5.95027	6.0654	5.80038	A_55_P2028015	Pawr	PRKC, apoptosis, WT1, regulator	Mus musculus PRKC, apoptosis, WT1, regulator (Pawr), mRNA [NM_054056]	mm|10qD1	NM_054056	NM_054056	Mm.391419	114774		chr10:107851283-107851342	71.0786	2	77.5243	2	89.4799	2	61.8313	2	66.9679	2	55.7297	2
0		4670	0.00527579	0.247016	-0.364834	1			9.69772	9.64881	9.84903	9.33149	9.42065	9.34891	A_55_P2108837	Tuba1c	tubulin, alpha 1C	Mus musculus tubulin, alpha 1C (Tuba1c), mRNA [NM_009448]	mm|15qF1	NM_009448	NM_009448	Mm.88212	22146	ENSMUST00000058914	chr15:98868477-98868536	830.432	2	802.753	2	922.259	2	644.258	2	685.328	2	652.085	2
0		11123	0.0282272	0.386394	-0.364748	1			6.90285	7.02826	6.70522	6.61962	6.44108	6.48138	A_55_P2737942	Poli	polymerase (DNA directed), iota	Mus musculus polymerase (DNA directed), iota (Poli), transcript variant 2, mRNA [NM_011972]	mm|18qE2	NM_011972	NM_011972	Mm.244352	26447	ENSMUST00000160713	chr18:70682509-70682450	119.664	2	130.532	2	104.345	2	98.3342	2	86.8879	2	89.3489	2
0		42764	0.0169516	0.336768	-0.364444	1			8.71346	8.78003	8.67486	8.32415	8.22727	8.5236	A_66_P125127	Dcx	doublecortin	doublecortin [Source:MGI Symbol;Acc:MGI:1277171] [ENSMUST00000139920]	mm|XqF2		AK048410		13193	ENSMUST00000139920	chrX:140303930-140303871	419.773	2	439.595	2	408.689	2	320.493	2	299.679	2	368.011	2
0		23800	0.00353862	0.223267	-0.364082	1			7.16209	7.18083	7.24658	6.75684	6.80502	6.93539	A_55_P2145262	Pex5l	peroxisomal biogenesis factor 5-like	peroxisomal biogenesis factor 5-like [Source:MGI Symbol;Acc:MGI:1916672] [ENSMUST00000108219]	mm|3qA3				58869	ENSMUST00000108219	chr3:32854847-32854788	143.22	2	145.093	2	151.858	2	108.146	2	111.819	2	122.394	2
0		57708	0.00710545	0.261374	-0.363704	1			5.93262	5.83073	5.70171	5.49557	5.47013	5.40825	A_30_P01021811			lincRNA:chr19:38392796-38398771 forward strand	mm|19qC3						chr19:38397570-38397629	61.0797	2	56.9146	2	52.0459	2	45.116	2	44.3276	2	42.4664	2
0		51305	0.0203432	0.350497	-0.363606	1			12.7924	13.1125	12.9799	12.6521	12.5488	12.5932	A_66_P117477	Dlk1	delta-like 1 homolog (Drosophila)	Mus musculus delta-like 1 homolog (Drosophila) (Dlk1), transcript variant 1, mRNA [NM_010052]	mm|12qF1	NM_010052	NM_010052	Mm.157069	13386	ENSMUST00000109843	chr12:110698721-110698781	7094.32	2	8856.54	2	8078.62	2	6436.5	2	5991.75	2	6179.3	2
0		45693	0.0231556	0.364364	-0.363482	1			6.36632	6.39468	6.3194	5.95344	5.85072	6.1858	A_52_P275152	Cdc16	CDC16 cell division cycle 16	Mus musculus CDC16 cell division cycle 16 (Cdc16), mRNA [NM_027276]	mm|8qA1.1	NM_027276	NM_027276	Mm.182412	69957	ENSMUST00000134645	chr8:13759229-13760988	82.4999	2	84.1376	2	79.8601	2	61.9676	2	57.7087	2	72.7966	2
0		54988	0.000547086	0.127527	-0.363352	1			10.0664	9.98949	10.0874	9.68094	9.65096	9.72137	A_55_P2147081	Tnfaip6	tumor necrosis factor alpha induced protein 6	Mus musculus tumor necrosis factor alpha induced protein 6 (Tnfaip6), mRNA [NM_009398]	mm|2qC1.1	NM_009398	NM_009398	Mm.3509	21930	ENSMUST00000065927	chr2:51912073-51912132	1072.27	2	1016.57	2	1087.95	2	820.833	2	803.948	2	844.16	2
0		39269	0.00445472	0.237584	-0.363156	1			6.06214	6.20663	6.08948	5.66801	5.81122	5.78955	A_55_P2031397	9230009I02Rik	RIKEN cDNA 9230009I02 gene	Mus musculus RIKEN cDNA 9230009I02 gene (9230009I02Rik), long non-coding RNA [NR_045865]	mm|11qB1.3	NR_045865	NR_045865	Mm.387061	619293		chr11:50905258-50905317	66.8169	2	73.8551	2	68.0951	2	50.8442	2	56.1502	2	55.3129	2
0		57213	0.0455677	0.439738	-0.362953	1			12.1132	11.8784	11.7389	11.5287	11.4468	11.6661	A_55_P2035662	Aebp1	AE binding protein 1	Mus musculus AE binding protein 1 (Aebp1), transcript variant 1, mRNA [NM_001291857]	mm|11qA1	NM_001291857	NM_001291857	Mm.4665	11568	ENSMUST00000102923	chr11:5772031-5772090	4430.23	2	3764.88	2	3417.98	2	2954.46	2	2791.49	2	3249.78	2
0		28385	0.00487844	0.243098	-0.362429	1			8.38503	8.27484	8.47774	8.01404	7.97249	8.06379	A_52_P368306	Tmem100	transmembrane protein 100	Mus musculus transmembrane protein 100 (Tmem100), mRNA [NM_026433]	mm|11qC	NM_026433	NM_026433	Mm.212428	67888	ENSMUST00000092788	chr11:89897263-89897322	334.308	2	309.724	2	356.495	2	258.504	2	251.165	2	267.573	2
0		53235	0.0140775	0.319073	-0.362038	1			6.79364	7.0186	6.89707	6.65625	6.4888	6.47815	A_55_P1961270	Cd72	CD72 antigen	Mus musculus CD72 antigen (Cd72), transcript variant 1, mRNA [NM_001110320]	mm|4qB1	NM_001110320	NM_001110320	Mm.188157	12517	ENSMUST00000107925	chr4:43460655-43460596	110.941	2	129.661	2	119.186	2	100.863	2	89.8095	2	89.1492	2
0		34826	0.0474992	0.444067	-0.361867	1			5.53401	5.35669	5.65181	5.20058	4.96897	5.28736	A_30_P01033154			lincRNA:chr18:12755615-12773365 forward strand	mm|18qA1						chr18:12760107-12760166	46.3344	2	40.9754	2	50.2765	2	36.7731	2	31.319	2	39.0531	2
0		21139	0.0383977	0.416469	-0.361199	1			9.33252	9.46192	9.42618	9.25156	8.86469	9.02078	A_55_P1962747	H2-Ab1	histocompatibility 2, class II antigen A, beta 1	Mus musculus histocompatibility 2, class II antigen A, beta 1 (H2-Ab1), mRNA [NM_207105]	mm|17qB1	NM_207105	NM_207105	Mm.254067	14961	ENSMUST00000040828	chr17:34406296-34406355	644.716	2	705.215	2	687.961	2	609.532	2	466.162	2	519.428	2
0		57967	0.0126937	0.310853	-0.360264	1			7.24878	7.50553	7.41928	6.95824	7.07573	7.05883	A_55_P2720058	Tma16	translation machinery associated 16	translation machinery associated 16 [Source:MGI Symbol;Acc:MGI:1913532] [ENSMUST00000145787]	mm|8qB3.2		AK031875	Mm.294985	66282	ENSMUST00000145787	chr8:69006388-69006329	152.09	2	181.714	2	171.169	2	124.348	2	134.898	2	133.328	2
0		44395	0.0341017	0.403762	-0.360263	1			4.77064	4.81402	4.75384	4.28938	4.32504	4.64329	A_30_P01028133			lincRNA:chr2:84422868-84429877 forward strand	mm|2qD						chr2:84429818-84429877	27.2964	2	28.1296	2	26.9804	2	19.5539	1	20.0432	1	24.9901	1
0		20654	0.0169901	0.336768	-0.359773	1			7.81974	7.71944	7.56399	7.42455	7.24278	7.35652	A_55_P2002129	Rgs12	regulator of G-protein signaling 12	Mus musculus regulator of G-protein signaling 12 (Rgs12), transcript variant 1, mRNA [NM_173402]	mm|5qB2	NM_173402	NM_173402	Mm.196208	71729	ENSMUST00000087684	chr5:35374884-35374943	225.932	2	210.758	2	189.229	2	171.796	2	151.458	2	163.883	2
0		1060	0.00442896	0.236882	-0.35977	1			7.86842	7.79888	7.8519	7.50048	7.36992	7.56949	A_52_P541175	Marveld1	MARVEL (membrane-associating) domain containing 1	Mus musculus MARVEL (membrane-associating) domain containing 1 (Marveld1), mRNA [NM_183195]	mm|19qC3	NM_183195	NM_183195	Mm.206250	277010	ENSMUST00000184186	chr19:42225823-42225882	233.684	2	222.688	2	231.024	2	181.079	2	165.412	2	189.951	2
0		16558	0.0477379	0.444067	-0.35969	1			6.08655	6.42239	6.41768	6.06738	5.8556	5.92458	A_51_P417074	Arhgap8	Rho GTPase activating protein 8	Mus musculus Rho GTPase activating protein 8 (Arhgap8), transcript variant 3, mRNA [NM_028455]	mm|15qE2	NM_028455	NM_028455	Mm.128411	73167	ENSMUST00000168811	chr15:84602532-84602591	67.9572	2	85.7693	2	85.49	2	67.0599	2	57.9042	2	60.7404	2
0		45248	0.0426354	0.430442	-0.35855	1			6.40942	6.59479	6.23498	6.00229	5.97876	6.18248	A_51_P317887	Sectm1b	secreted and transmembrane 1B	Mus musculus secreted and transmembrane 1B (Sectm1b), mRNA [NM_026907]	mm|11qE2	NM_026907	NM_026907	Mm.116986	58210	ENSMUST00000168459	chr11:120915951-120915892	85.0017	2	96.6559	2	75.3207	2	64.1017	2	63.0647	2	72.6294	2
0		24870	0.0152018	0.325941	-0.358538	1			6.81009	6.56679	6.69369	6.39921	6.22694	6.36881	A_52_P116264	Adhfe1	alcohol dehydrogenase, iron containing, 1	Mus musculus alcohol dehydrogenase, iron containing, 1 (Adhfe1), transcript variant 1, mRNA [NM_175236]	mm|1qA2	NM_175236	NM_175236	Mm.28514	76187	ENSMUST00000027044	chr1:9553603-9553662	112.212	2	94.7985	2	103.515	2	84.4023	2	74.9024	2	82.6421	2
0		16793	0.00214491	0.192791	-0.358232	1			7.00629	6.95214	6.89112	6.51958	6.6041	6.65117	A_30_P01018920			lincRNA:chr18:36472370-36472659 forward strand	mm|18qB2						chr18:36472600-36472659	128.559	2	123.823	2	118.695	2	91.7465	2	97.2819	2	100.509	2
0		61381	0.0175482	0.339212	-0.358153	1			7.84929	7.70562	7.77357	7.56274	7.41221	7.27907	A_65_P18181	Runx2	runt related transcription factor 2	Mus musculus runt related transcription factor 2 (Runx2), transcript variant 8, non-coding RNA [NR_073425]	mm|17qB3	NR_073425	NR_073425	Mm.391013	12393	ENSMUST00000162816	chr17:44633093-44633034	230.606	2	208.748	2	218.816	2	189.065	2	170.332	2	155.317	2
0		52904	0.00657341	0.258605	-0.358149	1			11.9478	11.808	11.8119	11.6007	11.444	11.4485	A_55_P1973770	Unc5b	unc-5 netrin receptor B	Mus musculus unc-5 netrin receptor B (Unc5b), mRNA [NM_029770]	mm|10qB4	NM_029770	NM_029770	Mm.290433	107449	ENSMUST00000218316	chr10:60225457-60225398	3950.58	2	3585.57	2	3595.29	2	3105.77	2	2786.11	2	2794.76	2
0		5019	0.0148527	0.325497	-0.357998	1			11.7454	11.8785	12.0162	11.5963	11.465	11.5047	A_55_P2098935	Sh2d3c	SH2 domain containing 3C	Mus musculus SH2 domain containing 3C (Sh2d3c), transcript variant 1, mRNA [NM_013781]	mm|2qB	NM_013781	NM_013781	Mm.9593	27387	ENSMUST00000113242	chr2:32610434-32610493	3433.29	2	3765.05	2	4142.29	2	3096.23	2	2826.96	2	2905.78	2
0		15475	0.0250858	0.371841	-0.357873	1			5.92572	5.96792	5.69621	5.43347	5.4623	5.62046	A_55_P2064193	Gm10754	predicted gene 10754	Mus musculus predicted gene 10754 (Gm10754), long non-coding RNA [NR_033537]	mm|10qC3	NR_033537	NR_033537	Mm.467933	100038699		chr10:97144315-97144256	60.788	2	62.5927	2	51.8478	2	43.2152	2	44.0876	2	49.1956	2
0		18568	0.0209939	0.354254	-0.357805	1			8.84985	8.89145	8.94896	8.41941	8.47627	8.72116	A_55_P2939065	Sept7	septin 7	septin 7 [Source:MGI Symbol;Acc:MGI:1335094] [ENSMUST00000215721]	mm|9qA4		AK141572	Mm.270259	235072	ENSMUST00000215721	chr9:25084271-25084330	461.393	2	474.891	2	494.202	2	342.369	2	356.133	2	422.019	2
0		59815	0.000503153	0.125411	-0.357511	1			10.5778	10.5729	10.5164	10.2436	10.2058	10.1453	A_51_P404463	1500015O10Rik	RIKEN cDNA 1500015O10 gene	Mus musculus RIKEN cDNA 1500015O10 gene (1500015O10Rik), mRNA [NM_024283]	mm|1qC1.1	NM_024283	NM_024283	Mm.50109	78896	ENSMUST00000027217	chr1:43799321-43799380	1528.37	2	1523.25	2	1464.76	2	1212.34	2	1180.99	2	1132.48	2
0		34868	0.0206202	0.351176	-0.357425	1			5.69611	5.60955	5.39314	5.25799	5.22491	5.14364	A_52_P328111			GPBAR_RAT (Q80T02) G-protein coupled bile acid receptor 1 (Membrane-type receptor for bile acids) (M-BAR), partial (6%) [TC1641212]	mm|10qA1		AK040776	Mm.218043			chr10:7546722-7546781	51.8443	2	48.8252	2	42.0239	2	38.2659	2	37.3984	2	35.3499	2
0		29809	0.0147772	0.325015	-0.356994	1			4.64315	4.72119	4.45428	4.20505	4.32006	4.22252	A_52_P236705	Ripply3	ripply transcriptional repressor 3	Mus musculus ripply transcriptional repressor 3 (Ripply3), mRNA [NM_133229]	mm|16qC4	NM_133229	NM_133229	Mm.42604	170765	ENSMUST00000023660	chr16:94558292-94558351	24.9877	2	26.3766	2	21.9215	2	18.4437	1	19.9741	1	18.6683	1
0		6324	0.0333206	0.403202	-0.356887	1			6.89719	6.75346	6.75088	6.63959	6.38822	6.30306	A_30_P01024303			lincRNA:chr4:101010948-101032148 forward strand	mm|4qC6						chr4:101019319-101019378	119.196	2	107.893	2	107.7	2	99.7046	2	83.7616	2	78.9608	2
0		61063	0.0443779	0.43577	-0.356651	1			5.74505	5.81214	5.43166	5.31842	5.36506	5.23542	A_30_P01028626			lincRNA:chr2:104398943-104412968 reverse strand	mm|2qE2						chr2:104412509-104412450	53.6332	2	56.1859	2	43.1611	2	39.9029	2	41.2139	2	37.6719	2
0		13706	0.000667468	0.137891	-0.356248	1			9.76391	9.74362	9.76316	9.39514	9.46669	9.3401	A_55_P2108837	Tuba1c	tubulin, alpha 1C	Mus musculus tubulin, alpha 1C (Tuba1c), mRNA [NM_009448]	mm|15qF1	NM_009448	NM_009448	Mm.88212	22146	ENSMUST00000058914	chr15:98868477-98868536	869.42	2	857.277	2	868.966	2	673.319	2	707.553	2	648.112	2
0		57991	0.00346725	0.221297	-0.356244	1			7.13444	7.23552	7.17255	6.8972	6.73011	6.84646	A_52_P770640	LOC100047044	uncharacterized LOC100047044	BB279425 RIKEN full-length enriched, adult retina Mus musculus cDNA clone A930017M02 3'. [BB279425]	mm|3qG1		AK147615	Mm.440058	100047044		chr3:121994730-121994671	140.501	2	150.698	2	144.262	2	119.197	2	106.161	2	115.077	2
0		34298	0.0297776	0.392716	-0.355913	1			6.09365	6.1202	5.89049	5.80271	5.53043	5.70346	A_55_P2061739	Tmsb4x	thymosin, beta 4, X chromosome	thymosin, beta 4, X chromosome [Source:MGI Symbol;Acc:MGI:99510] [ENSMUST00000112175]	mm|XqF5		LF202327		19241	ENSMUST00000112175	chrX:163646315-163646256	68.2921	2	69.5608	2	59.3217	2	55.82	2	46.2195	2	52.1089	2
0		3548	0.00947814	0.284971	-0.35589	1			8.00129	7.8839	8.01821	7.61274	7.72117	7.50182	A_52_P93284	Mycl	v-myc avian myelocytomatosis viral oncogene lung carcinoma derived	Mus musculus v-myc avian myelocytomatosis viral oncogene lung carcinoma derived (Mycl), transcript variant 1, mRNA [NM_008506]	mm|4qD2.2	NM_008506	NM_008506	Mm.1055	16918	ENSMUST00000030407	chr4:122679548-122679607	256.229	2	236.206	2	259.252	2	195.732	2	211.011	2	181.248	2
0		32439	0.0163452	0.332938	-0.355471	1			5.40804	5.29078	5.15376	5.00448	4.8327	4.94899	A_55_P2019293			predicted gene 8220 [Source:MGI Symbol;Acc:MGI:3643828] [ENSMUST00000164663]	mm|14qC1	XM_011245284	XM_011245284			ENSMUST00000164663	chr14:44868432-44868491	42.4603	2	39.1456	2	35.5989	2	32.0994	2	28.4963	1	30.8883	2
0		43490	0.0223656	0.361881	-0.354792	1			6.04771	6.0652	5.85623	5.50828	5.75618	5.64031	A_65_P14404			Q4PFJ5_USTMA (Q4PFJ5) Predicted protein, partial (8%) [TC1628863]	mm|14qB		AK158953	Mm.76650			chr14:41716954-41716895	66.1517	2	66.9589	2	57.9299	2	45.5155	2	54.0484	2	49.8771	2
0		45083	0.0117957	0.304095	-0.354548	1			7.04249	6.82266	6.81909	6.51932	6.49697	6.6043	A_55_P2625516	Bfar	bifunctional apoptosis regulator	Mus musculus bifunctional apoptosis regulator (Bfar), transcript variant 1, mRNA [NM_025976]	mm|16qA1	NM_025976	NM_025976	Mm.223689	67118	ENSMUST00000144804	chr16:13687515-13687574	131.826	2	113.194	2	112.915	2	91.7297	2	90.3201	2	97.2956	2
0		62707	0.0231715	0.364364	-0.354362	1			9.74445	9.6986	9.51431	9.3863	9.16059	9.34738	A_55_P2044547	2810416G20Rik	RIKEN cDNA 2810416G20 gene	Q40ZX5_KINRA (Q40ZX5) Aldo/keto reductase, partial (4%) [TC1620123]	mm|3qA3		AK021294	Mm.382116	100040353		chr3:21974670-21974611	857.769	2	830.938	2	731.296	2	669.203	2	572.285	2	651.392	2
0		43699	0.0360259	0.40919	-0.354218	1			7.92198	7.93792	7.94451	7.79348	7.54412	7.40414	A_51_P247496	Gm9767	predicted gene 9767	Mus musculus predicted gene 9767 (Gm9767), long non-coding RNA [NR_028030]	mm|10qA4	NR_028030	NR_028030	Mm.478630	100040851	ENSMUST00000041011	chr10:25799032-25799091	242.524	2	245.217	2	246.34	2	221.857	2	186.641	2	169.382	2
0		5076	0.0090157	0.282527	-0.354127	1			8.33108	8.22773	8.41211	8.07371	7.91115	7.92369	A_55_P2811630	Nemp2	nuclear envelope integral membrane protein 2	Mus musculus nuclear envelope integral membrane protein 2 (Nemp2), transcript variant 1, mRNA [NM_001142647]	mm|1qC1.1	NM_001142647	NM_001142647	Mm.83541	227094	ENSMUST00000186903	chr1:52708696-52708753	322.036	2	299.774	2	340.642	2	269.419	2	240.709	2	242.81	2
0		59133	0.00637342	0.257688	-0.354081	1			9.03142	9.17901	9.18053	8.86022	8.7009	8.7676	A_51_P145010	Col22a1	collagen, type XXII, alpha 1	Mus musculus collagen, type XXII, alpha 1 (Col22a1), mRNA [NM_027174]	mm|15qD3	NM_027174	NM_027174	Mm.322500	69700	ENSMUST00000159993	chr15:71628979-71628920	523.273	2	579.639	2	580.249	2	464.721	2	416.132	2	435.823	2
0		25467	0.0124902	0.308606	-0.354072	1			6.92444	6.95224	6.77704	6.64855	6.50107	6.44188	A_66_P130940	Rpgrip1	retinitis pigmentosa GTPase regulator interacting protein 1	Mus musculus retinitis pigmentosa GTPase regulator interacting protein 1 (Rpgrip1), transcript variant 1, mRNA [NM_023879]	mm|14qC2	NM_023879	NM_023879	Mm.21662	77945	ENSMUST00000181017	chr14:52779875-52779934	121.468	2	123.832	2	109.671	2	100.326	2	90.5769	2	86.9359	2
0		28648	0.0342431	0.404052	-0.354034	1			7.53625	7.55795	7.3774	7.10081	6.98995	7.31875	A_55_P2721164	Klhl12	kelch-like 12	kelch-like 12 [Source:MGI Symbol;Acc:MGI:2385619] [ENSMUST00000189981]	mm|1qE4		AK163755	Mm.417147	240756	ENSMUST00000189981	chr1:136370386-136370445	185.626	2	188.439	2	166.272	2	137.264	2	127.112	2	159.647	2
0		29832	0.0481469	0.445322	-0.353079	1			5.79013	5.43041	5.42438	5.12817	5.23128	5.22623	A_55_P2247951	AI662245	expressed sequence AI662245	mz99d02.y1 Soares mouse lymph node NbMLN Mus musculus cDNA clone IMAGE:721539 5'. [AI464956]			AI464956	Mm.441232	102142			55.3354	2	43.1237	2	42.9438	2	34.973	2	37.5641	2	37.4327	2
0		41169	0.0382145	0.416398	-0.352603	1			7.14786	7.08939	7.05937	6.96562	6.59061	6.68258	A_55_P2539040	Gm32237	predicted gene, 32237	PREDICTED: Mus musculus predicted gene, 32237 (Gm32237), ncRNA [XR_375685]	mm|3qD	XR_375685	XR_375685		102634719		chr3:56502483-56508919	141.814	2	136.182	2	133.377	2	124.986	2	96.3763	2	102.72	2
0		40323	0.0335405	0.403658	-0.352433	1			8.96795	9.1263	8.77868	8.69875	8.55732	8.55956	A_51_P284608	Cd74	CD74 antigen (invariant polypeptide of major histocompatibility complex, class II antigen-associated)	Mus musculus CD74 antigen (invariant polypeptide of major histocompatibility complex, class II antigen-associated) (Cd74), transcript variant 1, mRNA [NM_001042605]	mm|18qE1	NM_001042605	NM_001042605	Mm.439737	16149	ENSMUST00000167610	chr18:60972075-60972132	500.752	2	558.842	2	439.183	2	415.512	2	376.713	2	377.297	2
0		1228	0.00134667	0.169855	-0.352404	1			10.5225	10.5502	10.6208	10.2751	10.1625	10.1987	A_55_P2905362	Lcmt2	leucine carboxyl methyltransferase 2	Mus musculus leucine carboxyl methyltransferase 2 (Lcmt2), mRNA [NM_177846]	mm|2qE5	NM_177846	NM_177846	Mm.219449	329504	ENSMUST00000110674	chr2:120964319-120964260	1470.92	2	1499.47	2	1574.62	2	1239.14	2	1146.08	2	1175.21	2
0		55687	0.00503223	0.243187	-0.352324	1			8.62778	8.74473	8.61892	8.29953	8.23446	8.40047	A_52_P114620	Elmo3	engulfment and cell motility 3	Mus musculus engulfment and cell motility 3 (Elmo3), mRNA [NM_172760]	mm|8qD3	NM_172760	NM_172760	Mm.237966	234683	ENSMUST00000212033	chr8:107833808-107833867	395.568	2	428.97	2	393.146	2	315.071	2	301.176	2	337.904	2
0		13895	0.0380166	0.416066	-0.351435	1			6.35415	5.9812	6.11899	5.78945	5.74069	5.86991	A_55_P2136678			predicted gene 10330 [Source:MGI Symbol;Acc:MGI:3642221] [ENSMUST00000072014]	mm|12qA1.3	XM_017315287	XM_017315287	Mm.447871		ENSMUST00000072014	chr12:23417371-23417430	81.807	2	63.1713	2	69.5026	2	55.3091	2	53.4711	2	58.4814	2
0		56399	0.0318137	0.399164	-0.351397	1			12.0583	11.8845	11.7606	11.5044	11.4652	11.6795	A_55_P2035662	Aebp1	AE binding protein 1	Mus musculus AE binding protein 1 (Aebp1), transcript variant 1, mRNA [NM_001291857]	mm|11qA1	NM_001291857	NM_001291857	Mm.4665	11568	ENSMUST00000102923	chr11:5772031-5772090	4264.79	2	3780.84	2	3469.62	2	2905.14	2	2827.27	2	3280.14	2
0		44916	0.0465104	0.443267	-0.351257	1			6.01036	6.16117	6.11227	5.60047	5.65851	5.97104	A_55_P1999561	Pram1	PML-RAR alpha-regulated adaptor molecule 1	Mus musculus PML-RAR alpha-regulated adaptor molecule 1 (Pram1), transcript variant 1, mRNA [NM_001002842]	mm|17qB1	NM_001002842	NM_001002842	Mm.272606	378460	ENSMUST00000116619	chr17:33782586-33782645	64.4611	2	71.5643	2	69.1793	2	48.5188	2	50.5104	2	62.7282	2
0		9402	0.0118753	0.304714	-0.351176	1			6.46444	6.36564	6.29996	6.14994	5.99186	5.9347	A_51_P394014	Qprt	quinolinate phosphoribosyltransferase	Mus musculus quinolinate phosphoribosyltransferase (Qprt), mRNA [NM_133686]	mm|7qF3	NM_133686	NM_133686	Mm.26928	67375	ENSMUST00000032912	chr7:134251534-134251475	88.3058	2	82.4611	2	78.7909	2	71.0096	2	63.6399	2	61.1679	2
0		52294	0.041027	0.426263	-0.350831	1			12.0419	11.8638	11.7162	11.4722	11.4335	11.6637	A_55_P2035662	Aebp1	AE binding protein 1	Mus musculus AE binding protein 1 (Aebp1), transcript variant 1, mRNA [NM_001291857]	mm|11qA1	NM_001291857	NM_001291857	Mm.4665	11568	ENSMUST00000102923	chr11:5772031-5772090	4216.78	2	3726.94	2	3364.64	2	2841.12	2	2765.9	2	3244.24	2
0		40038	0.0183165	0.342651	-0.350198	1			7.04166	7.20773	7.22763	6.67257	6.85493	6.89893	A_51_P495259	Traf6	TNF receptor-associated factor 6	AV244412 RIKEN full-length enriched, 0 day neonate head Mus musculus cDNA clone 4831430I16 3'. [AV244412]	mm|2qE2		AK083275	Mm.292729	22034		chr2:101542497-101542556	131.75	2	147.824	2	149.877	2	102.01	2	115.755	2	119.34	2
0		19446	0.00888884	0.280975	-0.350035	1			7.44869	7.38742	7.44012	7.21717	6.99951	7.00943	A_55_P2066116	Bcl3	B cell leukemia/lymphoma 3	Mus musculus B cell leukemia/lymphoma 3 (Bcl3), mRNA [NM_033601]	mm|7qA3	NM_033601	NM_033601	Mm.439658	12051	ENSMUST00000120537	chr7:20393885-20393826	174.694	2	167.43	2	173.66	2	148.794	2	127.957	2	128.84	2
0		45341	0.00459805	0.239746	-0.349986	1			8.5708	8.65582	8.58324	8.29679	8.14397	8.31914	A_55_P2738137	Brca2	breast cancer 2, early onset	Mus musculus breast cancer 2, early onset (Brca2), transcript variant 1, mRNA [NM_001081001]	mm|5qG3	NM_001081001	NM_001081001	Mm.236256	12190	ENSMUST00000202975	chr5:151339455-151339514	380.249	2	403.33	2	383.541	2	314.472	2	282.864	2	319.382	2
0		61582	0.0288936	0.388676	-0.349476	1			7.00098	7.14081	7.02252	6.56826	6.6592	6.88842	A_66_P140888	Dad1	defender against cell death 1	Mus musculus defender against cell death 1 (Dad1), transcript variant 2, mRNA [NM_010015]	mm|14qC2	NM_010015	NM_010015	Mm.319038	13135	ENSMUST00000128231	chr14:54860892-54860833	128.087	2	141.123	2	130.014	2	94.8949	2	101.07	2	118.474	2
0		44430	0.0178509	0.340336	-0.349361	1			5.9217	5.80326	5.82922	5.59949	5.56876	5.33784	A_30_P01026206			lincRNA:chr1:63168439-63172297 forward strand	mm|1qC2						chr1:63168647-63168706	60.6191	2	55.8414	2	56.8551	2	48.4859	2	47.464	2	40.4437	2
0		40196	0.0317441	0.399164	-0.349208	1			8.38453	8.65411	8.44205	8.20731	8.00439	8.22136	A_52_P203560	Fzd10	frizzled class receptor 10	Mus musculus frizzled class receptor 10 (Fzd10), mRNA [NM_175284]	mm|5qG1.3	NM_175284	NM_175284	Mm.197628	93897	ENSMUST00000117102	chr5:129109798-129109857	334.191	2	402.852	2	347.784	2	295.56	2	256.78	2	298.453	2
0		61033	0.01732	0.33801	-0.348855	1			6.05028	6.30004	6.08825	5.87191	5.79921	5.72087	A_52_P584335	Folr1	folate receptor 1 (adult)	Mus musculus folate receptor 1 (adult) (Folr1), transcript variant 2, mRNA [NM_008034]	mm|7qE3	NM_008034	NM_008034	Mm.2135	14275	ENSMUST00000124026	chr7:109017031-109016972	66.2696	2	78.7956	2	68.0369	2	58.5628	2	55.6848	2	52.7417	2
0		29779	0.0483345	0.44613	-0.348294	1			8.16737	7.85171	7.84549	7.71875	7.49776	7.60318	A_55_P2417569	Prrx2	paired related homeobox 2	Mus musculus paired related homeobox 2 (Prrx2), mRNA [NM_009116]	mm|2qB	NM_009116	NM_009116	Mm.1802	20204	ENSMUST00000113592	chr2:30736678-30736737	287.491	2	230.993	2	230	2	210.657	2	180.738	2	194.44	2
0		35481	0.00288776	0.213714	-0.348123	1			7.84848	7.79964	7.78514	7.48922	7.36627	7.5334	A_55_P2729062	Gpank1	G patch domain and ankyrin repeats 1	Mus musculus G patch domain and ankyrin repeats 1 (Gpank1), transcript variant 2, mRNA [NM_001128597]	mm|17qB1	NM_001128597	NM_001128597	Mm.7405	81845	ENSMUST00000173380	chr17:35260135-35260194	230.477	2	222.805	2	220.577	2	179.672	2	164.994	2	185.259	2
0		20709	0.0192735	0.344077	-0.347784	1			5.8253	5.87331	5.61752	5.49787	5.33532	5.43959	A_30_P01033646			lincRNA:chr11:52463475-52485075 forward strand	mm|11qB1.3						chr11:52476993-52477052	56.7009	2	58.6194	2	49.0956	2	45.1879	2	40.373	2	43.3991	2
0		55550	0.0184728	0.342651	-0.347697	1			11.2612	11.0139	11.1155	10.8672	10.6787	10.8015	A_55_P2794361	Dock1	dedicator of cytokinesis 1	Mus musculus dedicator of cytokinesis 1 (Dock1), mRNA [NM_001033420]	mm|7qF3	NM_001033420	NM_001033420	Mm.436572	330662	ENSMUST00000084488	chr7:142365133-142365192	2454.45	2	2067.76	2	2218.69	2	1867.93	2	1639.16	2	1784.71	2
0		51918	0.00761475	0.266631	-0.347246	1			8.42545	8.34547	8.33882	7.94571	7.9726	8.14968	A_65_P10330	Marveld1	MARVEL (membrane-associating) domain containing 1	MARVEL (membrane-associating) domain containing 1 [Source:MGI Symbol;Acc:MGI:2147570] [ENSMUST00000184186]	mm|19qC3		AK081212	Mm.206250	277010	ENSMUST00000184186	chr19:42224600-42224659	343.805	2	325.264	2	323.769	2	246.546	2	251.184	2	283.987	2
0		61664	0.00107363	0.158951	-0.346769	1			9.11033	9.09552	9.12169	8.77536	8.687	8.82487	A_55_P1971614			predicted gene 13902 [Source:MGI Symbol;Acc:MGI:3652326] [ENSMUST00000120168]	mm|2qE3					ENSMUST00000120168	chr2:106767038-106766979	552.693	2	547.046	2	557.059	2	438.174	2	412.143	2	453.472	2
0		33564	0.0355671	0.40721	-0.346536	1			5.67616	5.78893	5.87396	5.5062	5.24434	5.5489	A_51_P497741	Wdr95	WD40 repeat domain 95	Mus musculus WD40 repeat domain 95 (Wdr95), mRNA [NM_029440]	mm|5qG3	NM_029440	NM_029440	Mm.136919	381693	ENSMUST00000202902	chr5:150414410-150414468	51.1321	2	55.2894	2	58.6461	2	45.4498	2	37.9057	2	46.8149	2
0		57360	0.0353551	0.406453	-0.3464	1			6.25139	6.38961	6.11629	5.80309	5.85633	6.05868	A_55_P2716158	Topbp1	topoisomerase (DNA) II binding protein 1	topoisomerase (DNA) II binding protein 1 [Source:MGI Symbol;Acc:MGI:1920018] [ENSMUST00000186897]	mm|9qF1		AK031389	Mm.259893	235559	ENSMUST00000186897	chr9:103239124-103239183	76.1827	2	83.8426	2	69.3726	2	55.8346	2	57.9336	2	66.6569	2
0		35669	0.0387939	0.417821	-0.346151	1			4.984	5.35636	5.25502	4.82052	4.90483	4.83157	A_65_P17869	Rpf1	ribosome production factor 1 homolog	Mus musculus ribosome production factor 1 homolog (Rpf1), transcript variant 1, mRNA [NM_027332]	mm|3qH2	NM_027332	NM_027332	Mm.28128	70285	ENSMUST00000199079	chr3:146174069-146174010	31.647	2	40.9661	2	38.1874	2	28.2567	2	29.9572	2	28.474	2
0		62778	0.0135428	0.315299	-0.346051	1			4.7544	4.90672	4.81578	4.34273	4.53034	4.56567	A_52_P165575	Olfr360	olfactory receptor 360	Mus musculus olfactory receptor 360 (Olfr360), mRNA [NM_146622]	mm|2qB	NM_146622	NM_146622	Mm.271468	258615	ENSMUST00000120704	chr2:36924432-36924491	26.9909	2	29.9964	2	28.164	2	20.2905	1	23.1083	1	23.6812	1
0		36111	0.00540156	0.250353	-0.345657	1			8.65774	8.77726	8.68329	8.3159	8.46327	8.30215	A_55_P2178972	A430027H14Rik	RIKEN cDNA A430027H14 gene	PREDICTED: Mus musculus RIKEN cDNA A430027H14 gene (A430027H14Rik), misc_RNA [XR_168796]	mm|1qH6		AK039909	Mm.387016	319980		chr1:191168619-191168678	403.867	2	438.753	2	411.083	2	318.665	2	352.937	2	315.643	2
0		56870	0.00611426	0.25545	-0.345602	1			9.42656	9.52797	9.55385	9.19389	9.05368	9.224	A_52_P381468	Nxph1	neurexophilin 1	Mus musculus neurexophilin 1 (Nxph1), mRNA [NM_008751]	mm|6qA1	NM_008751	NM_008751	Mm.46954	18231	ENSMUST00000060369	chr6:9198377-9198436	688.142	2	738.25	2	751.614	2	585.648	2	531.41	2	597.998	2
0		3026	0.00554892	0.252364	-0.345459	1			6.65824	6.58978	6.50512	6.1479	6.28152	6.28734	A_55_P2117579	Ppih	peptidyl prolyl isomerase H	Mus musculus peptidyl prolyl isomerase H (Ppih), transcript variant 2, mRNA [NM_001110129]	mm|4qD2.1	NM_001110129	NM_001110129	Mm.371613	66101	ENSMUST00000106321	chr4:118979824-118979765	101.002	2	96.321	2	90.8316	2	70.9091	2	77.7904	2	78.105	2
0		53698	0.00525277	0.246999	-0.345372	1			10.3018	10.2835	10.3199	10.0747	9.86728	9.92697	A_51_P316553	Kdr	kinase insert domain protein receptor	Mus musculus kinase insert domain protein receptor (Kdr), mRNA [NM_010612]	mm|5qC3.3	NM_010612	NM_010612	Mm.285	16542	ENSMUST00000113516	chr5:76329368-76329309	1262.24	2	1246.33	2	1278.17	2	1078.44	2	934.003	2	973.455	2
0		17755	0.016146	0.332297	-0.344684	1			5.43553	5.56249	5.49566	5.021	5.14757	5.29105	A_55_P2734242	Fam193a	family with sequence similarity 193, member A	family with sequence similarity 193, member A [Source:MGI Symbol;Acc:MGI:2447768] [ENSMUST00000181379]	mm|5qB2		AK134942	Mm.286885	231128	ENSMUST00000181379	chr5:34820279-34820338	43.277	2	47.2582	2	45.1189	2	32.4692	2	35.4466	2	39.1531	2
0		56163	0.0266002	0.380671	-0.344492	1			6.49555	6.77121	6.68232	6.20493	6.30083	6.40985	A_55_P2731961	Mme	membrane metallo endopeptidase	membrane metallo endopeptidase [Source:MGI Symbol;Acc:MGI:97004] [ENSMUST00000193805]	mm|3qE1		AK052088		17380	ENSMUST00000193805	chr3:63148482-63148541	90.231	2	109.229	2	102.702	2	73.7682	2	78.8385	2	85.0271	2
0		28095	0.0275804	0.383854	-0.344235	1			5.78654	5.777	5.58864	5.49743	5.22776	5.39427	A_55_P2804991	Atr	ataxia telangiectasia and Rad3 related	ataxia telangiectasia and Rad3 related [Source:MGI Symbol;Acc:MGI:108028] [ENSMUST00000190644]	mm|9qE3.3		AK138726	Mm.212462	245000	ENSMUST00000190644	chr9:95806713-95806771	55.1977	2	54.8339	2	48.1223	2	45.1742	2	37.4726	2	42.057	2
0		56725	0.0232628	0.364364	-0.343984	1			5.24465	5.36254	5.44661	5.07518	4.85494	5.09173	A_66_P124454	Gm28178	predicted gene 28178	PREDICTED: Mus musculus predicted gene 28178 (Gm28178), ncRNA [XR_373403]	mm|1qC1.1	XR_373403	XR_373403	Mm.337881	102634661		chr1:52626961-52626902	37.9138	2	41.1419	2	43.6108	2	33.7118	2	28.9388	1	34.1007	2
0		57534	0.00670354	0.258961	-0.343711	1			6.74546	6.6649	6.84157	6.44898	6.32135	6.45047	A_55_P2797234	Ckap2	cytoskeleton associated protein 2	Mus musculus cytoskeleton associated protein 2 (Ckap2), mRNA [NM_001004140]	mm|8qA2	NM_001004140	NM_001004140	Mm.22448	80986	ENSMUST00000211629	chr8:23279100-23279041	107.297	2	101.469	2	114.688	2	87.3648	2	79.9681	2	87.455	2
0		51521	0.0430151	0.431316	-0.343147	1			6.14894	5.79587	6.02917	5.53839	5.70166	5.70449	A_51_P202714	Ctnnal1	catenin (cadherin associated protein), alpha-like 1	Mus musculus catenin (cadherin associated protein), alpha-like 1 (Ctnnal1), mRNA [NM_018761]	mm|4qB3	NM_018761	NM_018761	Mm.218891	54366	ENSMUST00000131231	chr4:56826051-56825409	70.9601	2	55.5561	2	65.3073	2	46.4752	2	52.044	2	52.1463	2
0		44711	0.00387753	0.226516	-0.342893	1			7.97678	7.91424	7.96216	7.64506	7.50197	7.67747	A_55_P2131707	Lpcat1	lysophosphatidylcholine acyltransferase 1	Mus musculus lysophosphatidylcholine acyltransferase 1 (Lpcat1), mRNA [NM_145376]	mm|13qC1	NM_145376	NM_145376	Mm.284649	210992	ENSMUST00000147566	chr13:73651927-73651986	251.913	2	241.227	2	249.372	2	200.167	2	181.267	2	204.715	2
0		33517	0.0184179	0.342651	-0.342538	1			6.7607	6.7559	6.60288	6.25156	6.49957	6.34074	A_51_P463846	Gbp7	guanylate binding protein 7	Mus musculus guanylate binding protein 7 (Gbp7), transcript variant 1, mRNA [NM_145545]	mm|3qH1	NM_145545	NM_145545	Mm.45740	229900	ENSMUST00000171263	chr3:142209379-142209438	108.436	2	108.076	2	97.1998	2	76.1918	2	90.4826	2	81.05	2
0		49939	0.00621999	0.25545	-0.342442	1			8.60534	8.5852	8.66225	8.39435	8.23612	8.19499	A_52_P66371	Nlrx1	NLR family member X1	Mus musculus NLR family member X1 (Nlrx1), transcript variant 2, mRNA [NM_178420]	mm|9qA5.2	NM_178420	NM_178420	Mm.3957	270151	ENSMUST00000169651	chr9:44061514-44061455	389.462	2	384.062	2	405.133	2	336.474	2	301.522	2	293.048	2
0		20007	0.0197224	0.347213	-0.342313	1			6.19368	6.23394	6.41114	5.85775	6.05887	5.89521	A_66_P110043			ribosomal protein L9, pseudogene 1 [Source:MGI Symbol;Acc:MGI:3649210] [ENSMUST00000117199]	mm|11qC					ENSMUST00000117199	chr11:83459116-83459057	73.1956	2	75.2665	2	85.1033	2	57.9907	2	66.6655	2	59.516	2
0		10086	0.0232808	0.364384	-0.341659	1			4.29331	4.28101	4.27701	3.78349	3.92945	4.11342	A_30_P01021519			lincRNA:chr4:132897264-132910714 forward strand	mm|4qD2.3						chr4:132908803-132908862	19.6072	2	19.4408	2	19.3868	2	13.7703	1	15.2364	1	17.3087	1
0		22126	0.0149769	0.325497	-0.340838	1			6.19791	6.21348	6.00672	5.89618	5.77035	5.72906	A_55_P2150179	C1s2	complement component 1, s subcomponent 2	Mus musculus complement component 1, s subcomponent 2 (C1s2), mRNA [NM_173864]	mm|6qF2	NM_173864	NM_173864	Mm.483270	317677	ENSMUST00000068797	chr6:124574801-124574742	73.4104	2	74.2066	2	64.2986	2	59.5561	2	54.5819	2	53.042	2
0		55009	0.0199723	0.349076	-0.340542	1			4.77511	5.07398	4.98391	4.58679	4.58008	4.64451	A_30_P01032578			lincRNA:chr5:105063625-105077700 forward strand	mm|5qE5						chr5:105076409-105076468	27.3812	2	33.6836	2	31.6452	2	24.0304	2	23.9189	1	25.0113	1
0		45281	0.0268938	0.381217	-0.340126	1			5.80521	5.79963	6.04484	5.58086	5.42891	5.61954	A_55_P2719862	Mtap	methylthioadenosine phosphorylase	methylthioadenosine phosphorylase [Source:MGI Symbol;Acc:MGI:1914152] [ENSMUST00000204571]	mm|4qC4		LF204820		66902	ENSMUST00000204571	chr4:88822677-88822736	55.9167	2	55.701	2	66.0206	2	47.8637	2	43.0788	2	49.1643	2
0		12777	0.00128825	0.168128	-0.339819	1			7.49594	7.46485	7.51483	7.20011	7.07356	7.18249	A_66_P103753	Gm12592	predicted gene 12592	PREDICTED: Mus musculus predicted gene 12592 (Gm12592), misc_RNA [XR_105429]	mm|11qA1		AK029003	Mm.437816	791413		chr11:3205503-3205444	180.511	2	176.662	2	182.89	2	147.045	2	134.695	2	145.26	2
0		26663	0.0422124	0.429061	-0.339645	1			5.76394	5.44932	5.57512	5.38664	5.23765	5.14514	A_55_P2562680				mm|18qB1						chr18:035414210-035414151	54.3398	2	43.6926	2	47.6735	2	41.8352	2	37.7302	2	35.3869	2
0		57672	0.00809737	0.272048	-0.339499	1			5.60638	5.75641	5.74889	5.28783	5.45665	5.3487	A_52_P535782	Mri1	methylthioribose-1-phosphate isomerase 1	methylthioribose-1-phosphate isomerase 1 [Source:MGI Symbol;Acc:MGI:1915123] [ENSMUST00000126435]	mm|8qC3		AK047287	Mm.278085	67873	ENSMUST00000126435	chr8:86774064-86774005	48.7179	2	54.0572	2	53.7759	2	39.0658	2	43.9154	2	40.7492	2
0		32307	0.014949	0.325497	-0.338657	1			9.47854	9.57759	9.72113	9.30432	9.28974	9.16722	A_55_P2811722	Chrdl1	chordin-like 1	Mus musculus chordin-like 1 (Chrdl1), transcript variant 1, mRNA [NM_001114385]	mm|XqF2	NM_001114385	NM_001114385	Mm.157697	83453	ENSMUST00000112878	chrX:139722024-139721965	713.388	2	764.085	2	844.015	2	632.238	2	625.88	2	574.92	2
0		56330	0.0325923	0.401361	-0.338472	1			4.94806	4.88579	4.65911	4.39894	4.59983	4.47877	A_30_P01026512			lincRNA:chr11:99048975-99062425 forward strand	mm|11qD						chr11:99056661-99056720	30.8683	2	29.5645	2	25.2657	2	21.0966	1	24.2487	1	22.2969	1
0		34769	0.0100111	0.29088	-0.33827	1			6.1027	6.26023	6.26585	5.79305	5.85541	5.96552	A_52_P189005	Gk5	glycerol kinase 5 (putative)	Mus musculus glycerol kinase 5 (putative) (Gk5), mRNA [NM_177352]	mm|9qE3.3	NM_177352	NM_177352	Mm.213651	235533	ENSMUST00000129774	chr9:96077841-96077900	68.7218	2	76.651	2	76.9503	2	55.4475	2	57.8966	2	62.4884	2
0		50596	0.0468401	0.443506	-0.338251	1			6.51926	6.4823	6.25239	6.24194	6.04222	5.95504	A_52_P629748	Notumos	notum pectinacetylesterase homolog (Drosophila), opposite strand	AV240823 RIKEN full-length enriched, 10 day neonate skin Mus musculus cDNA clone 4732444A12 3'. [AV240823]	mm|11qE2		AK028718	Mm.32839	100015211		chr11:120523011-120523070	91.7263	2	89.4059	2	76.2357	2	75.685	2	65.9008	2	62.0364	2
0		21499	0.00555212	0.252364	-0.338225	1			6.81977	6.81391	6.63073	6.42221	6.4083	6.41921	A_30_P01020362			lincRNA:chr12:4469975-4482792 forward strand	mm|12qA1.1						chr12:4482713-4482772	112.968	2	112.51	2	99.0944	2	85.7589	2	84.936	2	85.5805	2
0		61293	0.00862746	0.27693	-0.337934	1			7.95648	7.96108	7.8045	7.52629	7.51673	7.66524	A_55_P1988108	Mrc1	mannose receptor, C type 1	Mus musculus mannose receptor, C type 1 (Mrc1), mRNA [NM_008625]	mm|2qA2	NM_008625	NM_008625	Mm.2019	17533	ENSMUST00000146168	chr2:14253273-14253332	248.394	2	249.187	2	223.557	2	184.349	2	183.13	2	202.987	2
0		53240	0.000360174	0.115441	-0.33783	1			9.63982	9.65438	9.58083	9.25471	9.28304	9.32379	A_55_P1984401	Shank2	SH3/ankyrin domain gene 2	SH3/ankyrin domain gene 2 [Source:MGI Symbol;Acc:MGI:2671987] [ENSMUST00000105900]	mm|7qF5	XM_006508519	XM_006508519	Mm.323725	210274	ENSMUST00000105900	chr7:151610225-151610284	797.767	2	805.855	2	765.802	2	610.865	2	622.979	2	640.827	2
0		15245	0.0432386	0.432287	-0.337639	1			8.52692	8.70718	8.87126	8.38185	8.25427	8.45633	A_51_P392950	Sostdc1	sclerostin domain containing 1	Mus musculus sclerostin domain containing 1 (Sostdc1), mRNA [NM_025312]	mm|12qA3	NM_025312	NM_025312	Mm.43375	66042	ENSMUST00000041407	chr12:37044787-37044846	368.858	2	417.949	2	468.292	2	333.572	2	305.339	2	351.245	2
0		37555	0.0116067	0.302996	-0.337269	1			6.53163	6.76579	6.70272	6.30244	6.29473	6.39116	A_55_P2278845	3830408C21Rik	RIKEN cDNA 3830408C21 gene		mm|13qD2.1		AK052571	Mm.133867	100040322		chr13:107823577-107823636	92.5157	2	108.819	2	104.165	2	78.9265	2	78.5057	2	83.9327	2
0		25752	0.000855635	0.150024	-0.337249	1			9.97343	9.93505	9.9309	9.67901	9.56808	9.58054	A_51_P294535	Unc5b	unc-5 netrin receptor B	Mus musculus unc-5 netrin receptor B (Unc5b), mRNA [NM_029770]	mm|10qB4	NM_029770	NM_029770	Mm.290433	107449	ENSMUST00000218637	chr10:60227420-60227361	1005.31	2	978.922	2	976.108	2	819.735	2	759.065	2	765.649	2
0		15608	0.0148243	0.325497	-0.337171	1			10.0776	10.3075	10.2353	9.77808	9.90247	9.92834	A_51_P136361	Mppe1	metallophosphoesterase 1	Mus musculus metallophosphoesterase 1 (Mppe1), mRNA [NM_172630]	mm|18qE1	NM_172630	NM_172630	Mm.235792	225651	ENSMUST00000073054	chr18:67385244-67385185	1080.62	2	1267.22	2	1205.4	2	878	2	957.064	2	974.378	2
0		57043	0.0436077	0.433922	-0.337152	1			6.88456	6.97982	7.04267	6.42563	6.6904	6.77957	A_55_P2935201	Rfwd3	ring finger and WD repeat domain 3	ring finger and WD repeat domain 3 [Source:MGI Symbol;Acc:MGI:2384584] [ENSMUST00000212958]	mm|8qE1		AK045601	Mm.334816	234736	ENSMUST00000212958	chr8:113803378-113803319	118.157	2	126.222	2	131.842	2	85.962	2	103.279	2	109.864	2
0		56120	0.011537	0.302338	-0.336978	1			11.8978	11.9795	11.9171	11.6062	11.4641	11.7134	A_51_P376347	Hebp1	heme binding protein 1	Mus musculus heme binding protein 1 (Hebp1), mRNA [NM_013546]	mm|6qG1	NM_013546	NM_013546	Mm.378937	15199	ENSMUST00000045855	chr6:135087829-135087770	3815.98	2	4038.34	2	3867.35	2	3117.45	2	2825.08	2	3357.92	2
0		17480	0.00466698	0.239746	-0.336332	1			9.58842	9.78122	9.6827	9.32962	9.38661	9.32711	A_51_P324814	Krt18	keratin 18	Mus musculus keratin 18 (Krt18), mRNA [NM_010664]	mm|15qF3	NM_010664	NM_010664	Mm.22479	16668	ENSMUST00000023803	chr15:101862341-101862400	769.843	2	879.915	2	821.834	2	643.422	2	669.348	2	642.305	2
0		60285	0.00302431	0.214292	-0.336205	1			6.30316	6.31918	6.37597	5.95198	5.94625	6.09145	A_52_P666779	Ptpn6	protein tyrosine phosphatase, non-receptor type 6	Mus musculus protein tyrosine phosphatase, non-receptor type 6 (Ptpn6), transcript variant 1, mRNA [NM_013545]	mm|6qF2	NM_013545	NM_013545	Mm.271799	15170	ENSMUST00000173647	chr6:124683047-124682988	78.966	2	79.8476	2	83.0534	2	61.9049	2	61.6595	2	68.1884	2
0		33059	0.0135769	0.315299	-0.335449	1			6.9385	6.96993	6.88857	6.52993	6.51207	6.74865	A_55_P2109827	Tank	TRAF family member-associated Nf-kappa B activator	Mus musculus TRAF family member-associated Nf-kappa B activator (Tank), transcript variant 1, mRNA [NM_001164071]	mm|2qC1.3	NM_001164071	NM_001164071	Mm.244393	21353	ENSMUST00000112501	chr2:61487826-61487885	122.658	2	125.36	2	118.486	2	92.4069	2	91.27	2	107.534	2
0		37915	0.0192524	0.344077	-0.33536	1			7.9112	7.74906	7.6999	7.42992	7.35765	7.56651	A_55_P2029121	Pex11g	peroxisomal biogenesis factor 11 gamma	peroxisomal biogenesis factor 11 gamma [Source:MGI Symbol;Acc:MGI:1920905] [ENSMUST00000111081]	mm|8qA1.1	XM_006508865	XM_006508865	Mm.45279	69129	ENSMUST00000111081	chr8:3457288-3457229	240.719	2	215.129	2	207.922	2	172.436	2	164.012	2	189.561	2
0		45014	0.00711571	0.261374	-0.334877	1			16.1814	16.2141	16.1006	15.9375	15.8095	15.7443	A_55_P1962602			predicted gene 2033 [Source:MGI Symbol;Acc:MGI:3780202] [ENSMUST00000210753]	mm|4qC4		AK148702			ENSMUST00000210753	chr4:084385272-084385213	74314.9	2	76019.2	2	70266.7	2	62758.1	2	57429.8	2	54893.1	2
0		39858	0.0224398	0.362245	-0.334825	1			6.08103	6.1892	6.17394	5.85322	5.93849	5.64799	A_52_P633883	Zbtb6	zinc finger and BTB domain containing 6	Mus musculus zinc finger and BTB domain containing 6 (Zbtb6), mRNA [NM_146253]	mm|2qB	NM_146253	NM_146253	Mm.330182	241322	ENSMUST00000112932	chr2:37283185-37283126	67.6974	2	72.9683	2	72.2008	2	57.8088	2	61.3285	2	50.1435	2
0		48696	0.0383549	0.416469	-0.33474	1			6.5232	6.75081	6.84472	6.47653	6.34616	6.29183	A_55_P1999511	Aurkc	aurora kinase C	Mus musculus aurora kinase C (Aurkc), transcript variant 2, mRNA [NM_001080966]	mm|7qA1	NM_001080966	NM_001080966	Mm.261572	20871	ENSMUST00000210719	chr7:6955707-6955766	91.977	2	107.695	2	114.938	2	89.0491	2	81.3549	2	78.348	2
0		39319	0.0286739	0.387805	-0.334108	1			6.80951	6.67712	6.49544	6.28214	6.28908	6.40853	A_52_P599478	Fam181a	family with sequence similarity 181, member A	Mus musculus family with sequence similarity 181, member A (Fam181a), mRNA [NM_001195726]	mm|12qE	NM_001195726	NM_001195726	Mm.425749	100504156	ENSMUST00000191218	chr12:104554626-104554685	112.168	2	102.332	2	90.2241	2	77.8237	2	78.1993	2	84.9491	2
0		57925	0.0393657	0.420164	-0.333667	1			7.17477	7.26857	7.05704	6.93793	6.64928	6.91216	A_52_P458279	Prlr	prolactin receptor	Mus musculus prolactin receptor (Prlr), transcript variant 1, mRNA [NM_011169]	mm|15qA1	NM_011169	NM_011169	Mm.10516	19116	ENSMUST00000148257	chr15:10255629-10255688	144.484	2	154.191	2	133.162	2	122.609	2	100.377	2	120.439	2
0		14148	0.0211559	0.355919	-0.333271	1			5.29012	5.2568	5.30354	4.7715	5.04566	5.03348	A_55_P2160143	Ntpcr	nucleoside-triphosphatase, cancer-related	Mus musculus nucleoside-triphosphatase, cancer-related (Ntpcr), transcript variant 2, mRNA [NM_001310688]	mm|8qE2	NM_001310688	NM_001310688	Mm.25296	66566	ENSMUST00000065135	chr8:128261967-128262026	39.1278	2	38.2345	2	39.4934	2	27.3127	2	33.0291	2	32.7514	2
0		61217	0.0153239	0.326796	-0.332727	1			7.18236	7.32399	7.25215	6.86937	6.83066	7.0603	A_52_P670263	Tfpi	tissue factor pathway inhibitor	Mus musculus tissue factor pathway inhibitor (Tfpi), transcript variant 2, mRNA [NM_001177319]	mm|2qD	NM_001177319	NM_001177319	Mm.124316	21788	ENSMUST00000111717	chr2:84281081-84281022	145.247	2	160.229	2	152.446	2	116.919	2	113.824	2	133.463	2
0		22442	0.0316564	0.399163	-0.331892	1			4.61745	4.91301	4.62203	4.44331	4.33955	4.37396	A_52_P650540	Nlrp3	NLR family, pyrin domain containing 3	Mus musculus NLR family, pyrin domain containing 3 (Nlrp3), mRNA [NM_145827]	mm|11qB1.3	NM_145827	NM_145827	Mm.54174	216799	ENSMUST00000079476	chr11:59378554-59378613	24.5466	2	30.1276	2	24.6246	2	21.7555	1	20.2458	1	20.7345	1
0		28029	0.00868789	0.27744	-0.331275	1			5.34443	5.47254	5.23862	5.049	5.00623	5.00654	A_51_P506733	P2rx7	purinergic receptor P2X, ligand-gated ion channel, 7	Mus musculus purinergic receptor P2X, ligand-gated ion channel, 7 (P2rx7), transcript variant 2, mRNA [NM_001038845]	mm|5qF	NM_001038845	NM_001038845	Mm.42026	18439	ENSMUST00000031425	chr5:123120528-123123413	40.6287	2	44.4016	2	37.7556	2	33.1055	2	32.1385	1	32.1453	2
0		37135	0.00580143	0.253052	-0.331257	1			8.22314	8.22316	8.32535	7.97273	7.82328	7.98187	A_51_P372456	Wdr86	WD repeat domain 86	Mus musculus WD repeat domain 86 (Wdr86), mRNA [NM_001081441]	mm|5qA3	NM_001081441	NM_001081441	Mm.392539	269633	ENSMUST00000196443	chr5:24218184-24218125	298.821	2	298.826	2	320.76	2	251.206	2	226.487	2	252.803	2
0		48590	0.0143384	0.321968	-0.330819	1			6.06053	6.25863	6.2213	5.7463	5.89176	5.90995	A_52_P676782	Gpr37	G protein-coupled receptor 37	G protein-coupled receptor 37 [Source:MGI Symbol;Acc:MGI:1313297] [ENSMUST00000200812]	mm|6qA3.1		AK044508	Mm.483634	14763	ENSMUST00000200812	chr6:25616268-25616209	66.7424	2	76.566	2	74.6101	2	53.6795	2	59.3739	2	60.1274	2
0		42412	0.00791479	0.270321	-0.330457	1			5.74429	5.56894	5.76585	5.31286	5.38598	5.38887	A_51_P121198	Arl10	ADP-ribosylation factor-like 10	Mus musculus ADP-ribosylation factor-like 10 (Arl10), mRNA [NM_019968]	mm|13qB1	NM_019968	NM_019968	Mm.89484	56795	ENSMUST00000026988	chr13:54682348-54682407	53.6048	2	47.4698	2	54.4118	2	39.7494	2	41.8158	2	41.8997	2
0		47151	0.024319	0.367698	-0.330441	1			6.17902	6.05433	5.90787	5.61695	5.78828	5.74467	A_55_P2046109				mm|2qA3						chr2:020156615-020156556	72.4555	2	66.4563	2	60.0408	2	49.0762	2	55.2646	2	53.619	2
0		51550	0.0354059	0.406453	-0.330275	1			5.62691	5.42067	5.32005	5.08547	5.23434	5.05699	A_52_P357829	Gli2	GLI-Kruppel family member GLI2	Mus musculus GLI-Kruppel family member GLI2 (Gli2), mRNA [NM_001081125]	mm|1qE2.3	NM_001081125	NM_001081125	Mm.273292	14633	ENSMUST00000062483	chr1:120731314-120731255	49.416	2	42.8335	2	39.9479	2	33.953	2	37.6439	2	33.2893	2
0		55753	0.00083929	0.150024	-0.330183	1			6.06012	6.08897	6.13817	5.74687	5.72794	5.82189	A_52_P620240	Gm41810	predicted gene, 41810		mm|19qA		AK044380	Mm.457310	105246536		chr19:11905453-11905512	66.7232	2	68.0709	2	70.4324	2	53.7007	2	53.0007	2	56.5671	2
0		35471	0.00788947	0.270287	-0.329971	1			7.55578	7.66371	7.69625	7.22474	7.4032	7.29788	A_55_P1984035	Litaf	LPS-induced TN factor	Mus musculus LPS-induced TN factor (Litaf), mRNA [NM_019980]	mm|16qA1	NM_019980	NM_019980	Mm.294753	56722	ENSMUST00000117360	chr16:10960976-10960917	188.155	2	202.771	2	207.397	2	149.576	2	169.273	2	157.355	2
0		51539	0.0285502	0.387142	-0.329491	1			5.01586	5.04588	5.2381	4.78908	4.88035	4.64194	A_55_P2067947				mm|9qE1					ENSMUST00000214261	chr9:78120096-78120155	32.3537	2	33.034	2	37.742	2	27.6476	2	29.4531	1	24.9668	1
0		50704	0.0254962	0.374076	-0.329395	1			5.96068	5.64539	5.73002	5.42828	5.45607	5.46355	A_30_P01026774			lincRNA:chr4:145539725-145596000 forward strand	mm|4qE1						chr4:145586971-145587030	62.2793	2	50.0531	2	53.0773	2	43.0602	2	43.8977	2	44.1259	2
0		41738	0.0353507	0.406453	-0.329184	1			5.30825	5.02918	5.0381	4.8525	4.84346	4.69201	A_55_P1955120	Fam69c	family with sequence similarity 69, member C	Mus musculus family with sequence similarity 69, member C (Fam69c), mRNA [NM_173770]	mm|18qE4	NM_173770	NM_173770	Mm.472378	240479	ENSMUST00000161429	chr18:84899780-84899839	39.6224	2	32.6537	2	32.8563	2	28.89	2	28.7096	2	25.8485	2
0		20034	0.00169351	0.184021	-0.329024	1			9.19533	9.29138	9.2442	8.9392	8.84738	8.95725	A_51_P245789	Pcolce2	procollagen C-endopeptidase enhancer 2	Mus musculus procollagen C-endopeptidase enhancer 2 (Pcolce2), mRNA [NM_029620]	mm|9qE3.3	NM_029620	NM_029620	Mm.46016	76477	ENSMUST00000015498	chr9:95595436-95595495	586.234	2	626.591	2	606.43	2	490.873	2	460.602	2	497.053	2
0		41268	0.0287917	0.388359	-0.328433	1			7.02195	6.85942	6.89898	6.75552	6.46259	6.57694	A_55_P1981479	Irgm1	immunity-related GTPase family M member 1	Mus musculus immunity-related GTPase family M member 1 (Irgm1), mRNA [NM_008326]	mm|11qB1.2	NM_008326	NM_008326	Mm.29938	15944	ENSMUST00000097271	chr11:48679691-48679632	129.962	2	116.115	2	119.344	2	108.047	2	88.1928	2	95.4677	2
0		53148	0.0382864	0.416469	-0.328062	1			6.66769	6.67468	6.39923	6.29263	6.13757	6.32722	A_55_P2118312	C230012O17Rik	RIKEN cDNA C230012O17 gene	PREDICTED: Mus musculus RIKEN cDNA C230012O17 gene (C230012O17Rik), transcript variant X4, misc_RNA [XR_881168]	mm|4qA3	XR_881168	XR_881168	Mm.472876	319564		chr4:24892305-24892246	101.665	2	102.16	2	84.4036	2	78.3917	2	70.4032	2	80.2938	2
0		62587	0.0239278	0.366246	-0.327927	1			9.75141	9.63623	9.61112	9.2749	9.23938	9.5007	A_55_P2735290	Ndst3	N-deacetylase/N-sulfotransferase (heparan glucosaminyl) 3	Mus musculus N-deacetylase/N-sulfotransferase (heparan glucosaminyl) 3 (Ndst3), transcript variant 1, mRNA [NM_031186]	mm|3qG1	NM_031186	NM_031186	Mm.443908	83398	ENSMUST00000029602	chr3:123229626-123229567	861.918	2	795.78	2	782.053	2	619.472	2	604.409	2	724.429	2
0		2499	0.000839668	0.150024	-0.327274	1			5.8777	5.78378	5.87506	5.49946	5.49877	5.55649	A_30_P01026131			lincRNA:chr13:19618491-19618836 reverse strand	mm|13qA2						chr13:19618620-19618561	58.798	2	55.0925	2	58.6906	2	45.238	2	45.2161	2	47.0618	2
0		56667	0.00389739	0.226516	-0.327232	1			7.42348	7.39823	7.30384	6.97624	7.05051	7.1171	A_52_P372013	Zfp9	zinc finger protein 9	Mus musculus zinc finger protein 9 (Zfp9), mRNA [NM_011763]	mm|6qF1	NM_011763	NM_011763	Mm.106970	22750	ENSMUST00000161170	chr6:118412437-118412378	171.668	2	168.689	2	158.007	2	125.909	2	132.561	2	138.823	2
0		43686	0.00314741	0.214292	-0.326857	1			9.77652	9.84335	9.70811	9.4996	9.46213	9.38569	A_65_P05698	Dbpht2	DNA binding protein with his-thr domain	Mus musculus DNA binding protein with his-thr domain (Dbpht2), mRNA [NM_198866]	mm|12qC3	NM_198866	NM_198866	Mm.341686	386753	ENSMUST00000072100	chr12:75399257-75399316	877.054	2	918.638	2	836.436	2	723.879	2	705.316	2	668.919	2
0		60786	0.0105111	0.296031	-0.326303	1			8.14168	8.10666	8.31471	7.89581	7.79713	7.89119	A_52_P257686	Rwdd3	RWD domain containing 3	Mus musculus RWD domain containing 3 (Rwdd3), transcript variant 2, mRNA [NM_028456]	mm|3qG1	NM_028456	NM_028456	Mm.263163	66568	ENSMUST00000106467	chr3:120858943-120858884	282.417	2	275.643	2	318.402	2	238.164	2	222.419	2	237.403	2
0		3802	0.0285489	0.387142	-0.326098	1			7.39949	7.2018	7.47097	7.13914	6.99339	6.96144	A_55_P2070331	Mirt1	myocardial infarction associated transcript 1	Q6N6K5_RHOPA (Q6N6K5) Aliphatic sulfonate transport ATP-binding protein, Subunit of ABC transporter, partial (6%) [TC1705349]	mm|19qD2		AK146072	Mm.248624	381232		chr19:53518563-53518504	168.838	2	147.217	2	177.413	2	140.959	2	127.415	2	124.624	2
0		61382	0.0296267	0.392716	-0.325871	1			9.41445	9.4278	9.61552	9.26727	9.01814	9.19474	A_52_P67983	Lcmt2	leucine carboxyl methyltransferase 2	Mus musculus leucine carboxyl methyltransferase 2 (Lcmt2), mRNA [NM_177846]	mm|2qE5	NM_177846	NM_177846	Mm.219449	329504	ENSMUST00000099486	chr2:120964506-120964447	682.39	2	688.731	2	784.439	2	616.208	2	518.479	2	585.993	2
0		34565	0.00744779	0.264149	-0.325846	1			8.08771	8.04619	7.9342	7.62784	7.67823	7.78449	A_51_P122425	Ctf1	cardiotrophin 1	Mus musculus cardiotrophin 1 (Ctf1), transcript variant 1, mRNA [NM_007795]	mm|7qF3	NM_007795	NM_007795	Mm.389954	13019	ENSMUST00000047393	chr7:134861581-134861640	272.047	2	264.329	2	244.587	2	197.793	2	204.823	2	220.478	2
0		42273	0.0160771	0.332133	-0.325845	1			6.69834	6.62987	6.57148	6.43829	6.29658	6.18729	A_52_P532841	C87436	expressed sequence C87436	Mus musculus expressed sequence C87436 (C87436), transcript variant 1, mRNA [NM_146170]	mm|6qD1	NM_146170	NM_146170	Mm.404040	232196	ENSMUST00000113698	chr6:86396184-86396243	103.849	2	99.0355	2	95.1072	2	86.7196	2	78.6068	2	72.8721	2
0		39600	0.0181281	0.342377	-0.325102	1			5.30177	5.5718	5.48855	5.16386	5.0764	5.14655	A_30_P01026381			lincRNA:chr14:33975934-33998694 reverse strand	mm|14qB						chr14:33998688-33998629	39.445	2	47.564	2	44.8972	2	35.849	2	33.7403	2	35.4214	2
0		28237	0.0354236	0.406453	-0.324499	1			5.77368	5.83023	5.62263	5.28748	5.39246	5.5731	A_52_P497105	Nlgn1	neuroligin 1	neuroligin 1 [Source:MGI Symbol;Acc:MGI:2179435] [ENSMUST00000192774]	mm|3qA3		AK083116		192167	ENSMUST00000192774	chr3:26030812-26030753	54.7079	2	56.8949	2	49.2697	2	39.0563	2	42.004	2	47.6068	2
0		10366	0.0202261	0.350497	-0.323885	1			5.5562	5.63282	5.43425	5.27304	5.29031	5.08828	A_55_P2130408	Nav1	neuron navigator 1		mm|1qE4		AK158038		215690		chr1:137503176-137503117	47.0526	2	49.6191	2	43.2387	2	38.6672	2	39.1329	2	34.0192	2
0		61429	0.0322929	0.400732	-0.323863	1			6.72772	6.76122	6.93457	6.38788	6.42664	6.6374	A_66_P115202	Gm15972	predicted gene 15972	Q3K7S8_PSEPF (Q3K7S8) RDD, partial (7%) [TC1606150]	mm|18qA2		AK090376	Mm.213614	100502834		chr18:23909082-23909023	105.985	2	108.475	2	122.325	2	83.7423	2	86.0224	2	99.5532	2
0		56491	0.0234062	0.364492	-0.323828	1			7.43514	7.50673	7.62017	7.1985	7.06954	7.32251	A_52_P677117	Ptprc	protein tyrosine phosphatase, receptor type, C	Mus musculus protein tyrosine phosphatase, receptor type, C (Ptprc), transcript variant 2, mRNA [NM_011210]	mm|1qE4	NM_011210	NM_011210	Mm.391573	19264	ENSMUST00000182755	chr1:139960148-139960089	173.061	2	181.866	2	196.743	2	146.881	2	134.321	2	160.064	2
0		55180	0.0269102	0.381217	-0.323522	1			6.89288	6.98469	7.00297	6.59064	6.51181	6.80752	A_55_P2507000	Hgf	hepatocyte growth factor	Mus musculus hepatocyte growth factor (Hgf), transcript variant 4, mRNA [NM_001289460]	mm|5qA2	NM_001289460	NM_001289460	Mm.267078	15234	ENSMUST00000195957	chr5:16079193-16079252	118.84	2	126.649	2	128.263	2	96.3788	2	91.2537	2	112.013	2
0		35477	0.00892041	0.281212	-0.323369	1			6.70873	6.62347	6.48219	6.29947	6.29528	6.24953	A_55_P2635459	St7	suppression of tumorigenicity 7	Mus musculus suppression of tumorigenicity 7 (St7), transcript variant 2, mRNA [NM_001083315]	mm|6qA2	NM_001083315	NM_001083315	Mm.12051	64213	ENSMUST00000130084	chr6:17796314-17798062	104.599	2	98.5969	2	89.3991	2	78.7641	2	78.536	2	76.0843	2
0		5038	0.0498228	0.4501	-0.323313	1			6.07809	6.41163	6.39794	5.95339	6.05058	5.91376	A_51_P422223	1700006J14Rik	RIKEN cDNA 1700006J14 gene	PREDICTED: Mus musculus RIKEN cDNA 1700006J14 gene (1700006J14Rik), misc_RNA [XR_105390]	mm|10qD2		AK011105	Mm.391448	321010		chr10:119819551-119819610	67.5598	2	85.1322	2	84.3279	2	61.9655	2	66.2836	2	60.2862	2
0		50892	0.0225345	0.363	-0.323164	1			7.35315	7.57734	7.47029	7.08745	7.07666	7.26718	A_55_P2403325	AI451458	expressed sequence AI451458	UI-M-FY0-cdb-a-22-0-UI.r1 NIH_BMAP_FY0 Mus musculus cDNA clone IMAGE: 6827135 5', mRNA sequence [CA328248]	mm|XqA3.3		CA328248	Mm.441085	102916		chrX:34457708-34457649	163.501	2	190.988	2	177.33	2	135.998	2	134.986	2	154.042	2
0		13730	0.0444144	0.43577	-0.322356	1			6.2547	6.39361	6.31155	5.95761	5.84106	6.19412	A_55_P2725637				mm|4qC3						chr4:077875841-077875900	76.3575	2	84.0753	2	79.4265	2	62.1469	2	57.3236	2	73.2176	2
0		34707	0.0118038	0.304095	-0.322206	1			8.74493	8.77301	8.66626	8.36091	8.32064	8.53604	A_52_P301035	Rccd1	RCC1 domain containing 1	Mus musculus RCC1 domain containing 1 (Rccd1), mRNA [NM_173445]	mm|7qD3	NM_173445	NM_173445	Mm.474502	269955	ENSMUST00000144685	chr7:87461830-87461771	429.028	2	437.462	2	406.261	2	328.765	2	319.713	2	371.197	2
0		55415	0.00799176	0.270535	-0.32163	1			4.91528	5.11196	4.95814	4.6957	4.70496	4.61984	A_66_P135036	Ubox5	U box domain containing 5	Mus musculus U box domain containing 5 (Ubox5), transcript variant 1, mRNA [NM_001255993]	mm|2qF1	NM_001255993	NM_001255993	Mm.489731	140629	ENSMUST00000140581	chr2:130428364-130428305	30.175	2	34.5823	2	31.085	2	25.9148	1	26.0815	1	24.5872	1
0		42952	0.0247942	0.370129	-0.321469	1			6.67473	6.55597	6.67242	6.43061	6.15286	6.35525	A_51_P241213			BB150367 RIKEN full-length enriched, 6 days neonate skin Mus musculus cDNA clone A030005L19 3'. [BB150367]	mm|1qC5		AK020696	Mm.160024		ENSMUST00000220768	chr1:82910557-82910616	102.163	2	94.0901	2	102	2	86.2594	2	71.1532	2	81.8691	2
0		23520	0.0189937	0.344077	-0.321449	1			6.42005	6.22708	6.18202	5.90426	5.92129	6.03924	A_30_P01033206			lincRNA:chr3:34643323-34682773 forward strand	mm|3qA3						chr3:34656062-34656121	85.6303	2	74.9094	2	72.606	2	59.8906	2	60.6021	2	65.7647	2
0		38569	0.0153731	0.327363	-0.321006	1			5.31144	5.4638	5.35172	5.12492	5.11351	4.92551	A_52_P445691	Gm16702	predicted gene, 16702	Mus musculus predicted gene, 16702 (Gm16702), long non-coding RNA [NR_045795]	mm|17qA1	NR_045795	NR_045795	Mm.365131	100504601		chr17:8572517-8572458	39.7103	2	44.1333	2	40.8347	2	34.8942	2	34.6195	2	30.3898	2
0		923	0.0127727	0.310886	-0.320539	1			14.1099	14.2359	14.0855	13.7345	13.9335	13.8017	A_55_P1954758	Prickle1	prickle planar cell polarity protein 1	Mus musculus prickle planar cell polarity protein 1 (Prickle1), mRNA [NM_001033217]	mm|15qE3	NM_001033217	NM_001033217	Mm.150314	106042	ENSMUST00000109255	chr15:93329605-93329546	17681.1	2	19294.6	2	17384.3	2	13629.9	2	15646.3	2	14279.8	2
0		53444	0.007047	0.261321	-0.320416	1			6.41936	6.35778	6.44032	6.19192	5.99273	6.07157	A_51_P402846	Stab2	stabilin 2	Mus musculus stabilin 2 (Stab2), mRNA [NM_138673]	mm|10qC1	NM_138673	NM_138673	Mm.279611	192188	ENSMUST00000219341	chr10:86304257-86304198	85.5893	2	82.0131	2	86.842	2	73.1059	2	63.6783	2	67.2549	2
0		6991	0.0056856	0.253052	-0.320266	1			9.70368	9.81712	9.77553	9.43059	9.53669	9.36825	A_55_P2108837	Tuba1c	tubulin, alpha 1C	Mus musculus tubulin, alpha 1C (Tuba1c), mRNA [NM_009448]	mm|15qF1	NM_009448	NM_009448	Mm.88212	22146	ENSMUST00000058914	chr15:98868477-98868536	833.87	2	902.086	2	876.451	2	690.067	2	742.726	2	660.883	2
0		40682	0.00381368	0.226369	-0.320212	1			11.9783	11.9987	11.9689	11.7216	11.5574	11.7063	A_52_P494168	Prr18	proline rich 18	Mus musculus proline rich 18 (Prr18), transcript variant 1, mRNA [NM_178774]	mm|17qA1	NM_178774	NM_178774	Mm.442510	320111	ENSMUST00000069742	chr17:8536103-8536162	4034.88	2	4092.37	2	4008.75	2	3377.14	2	3013.86	2	3341.66	2
0		62122	0.00378751	0.226369	-0.320193	1			8.15207	8.09944	8.14228	7.80108	7.72905	7.90307	A_30_P01033171			lincRNA:chr17:22422837-22451777 reverse strand	mm|17qA3.3						chr17:22423408-22423349	284.458	2	274.267	2	282.534	2	223.028	2	212.167	2	239.365	2
0		18377	0.0494361	0.449129	-0.320048	1			5.87746	5.91623	5.91997	5.3565	5.70035	5.69667	A_66_P130251	Gm31763	predicted gene, 31763	Mus musculus predicted gene, 31763 (Gm31763), long non-coding RNA [NR_110511]	mm|10qB5.1	NR_110511	NR_110511	Mm.445258	102634101		chr10:66503987-66504046	58.7884	2	60.3898	2	60.5465	2	40.9702	2	51.9967	2	51.8642	2
0		59517	0.0123071	0.3068	-0.319683	1			6.29224	6.50999	6.38484	6.15192	6.04539	6.0307	A_30_P01032485			lincRNA:chr10:81615898-81616272 forward strand	mm|10qC1						chr10:81616136-81616195	78.3704	2	91.1388	2	83.5655	2	71.1072	2	66.0455	2	65.3767	2
0		39525	0.00725839	0.262989	-0.319681	1			9.524	9.67806	9.57965	9.20345	9.26266	9.35656	A_55_P2064862	Ica1	islet cell autoantigen 1	Mus musculus islet cell autoantigen 1 (Ica1), transcript variant 2, mRNA [NM_001252266]	mm|6qA1	NM_001252266	NM_001252266	Mm.275683	15893	ENSMUST00000115520	chr6:8620754-8620695	736.224	2	819.195	2	765.176	2	589.541	2	614.239	2	655.55	2
0		39524	0.00173517	0.184618	-0.319646	1			14.0671	14.096	14.0172	13.7775	13.7759	13.668	A_51_P121266	Pex5l	peroxisomal biogenesis factor 5-like	Mus musculus peroxisomal biogenesis factor 5-like (Pex5l), transcript variant 1, mRNA [NM_021483]	mm|3qA3	NM_021483	NM_021483	Mm.151332	58869	ENSMUST00000108221	chr3:32849641-32849582	17164.2	2	17511.4	2	16580.4	2	14042.1	2	14026.5	2	13016.3	2
0		61567	0.0316435	0.399114	-0.318761	1			6.92381	6.8159	6.80144	6.53872	6.36665	6.67949	A_55_P2508983	Gm19705	predicted gene, 19705	Mus musculus predicted gene, 19705 (Gm19705), transcript variant 1, long non-coding RNA [NR_045324]	mm|1qE4	NR_045324	NR_045324	Mm.30630	100503460		chr1:138587304-138587363	121.415	2	112.666	2	111.541	2	92.9716	2	82.519	2	102.501	2
0		35309	0.0274772	0.383519	-0.318447	1			8.21761	8.18458	8.05331	7.92513	7.67538	7.89965	A_51_P114462	Ccl17	chemokine (C-C motif) ligand 17	Mus musculus chemokine (C-C motif) ligand 17 (Ccl17), mRNA [NM_011332]	mm|8qC5	NM_011332	NM_011332	Mm.41988	20295	ENSMUST00000034232	chr8:97335770-97335829	297.679	2	290.941	2	265.636	2	243.053	2	204.418	2	238.799	2
0		37540	0.0155701	0.32861	-0.317724	1			8.31159	8.24425	8.11801	8.01563	7.85022	7.85482	A_66_P116325	Rcn3	reticulocalbin 3, EF-hand calcium binding domain	Mus musculus reticulocalbin 3, EF-hand calcium binding domain (Rcn3), mRNA [NM_026555]	mm|7qB4	NM_026555	NM_026555	Mm.29997	52377	ENSMUST00000210469	chr7:52339056-52338997	317.715	2	303.226	2	277.821	2	258.789	2	230.756	2	231.493	2
0		60510	0.011518	0.302338	-0.31765	1			11.0902	11.1938	11.3045	10.9123	10.8054	10.9179	A_52_P62121	Gpr37	G protein-coupled receptor 37	Mus musculus G protein-coupled receptor 37 (Gpr37), mRNA [NM_010338]	mm|6qA3.1	NM_010338	NM_010338	Mm.409670	14763	ENSMUST00000054867	chr6:25619040-25618981	2180.19	2	2342.47	2	2529.31	2	1927.2	2	1789.63	2	1934.7	2
0		31372	0.00814571	0.27239	-0.316833	1			9.13508	9.13661	9.07582	8.68013	8.82957	8.8873	A_52_P432949	Erbb3	erb-b2 receptor tyrosine kinase 3	erb-b2 receptor tyrosine kinase 3 [Source:MGI Symbol;Acc:MGI:95411] [ENSMUST00000082059]	mm|10qD3		BC049279	Mm.373043	13867	ENSMUST00000082059	chr10:128004808-128004749	562.254	2	562.852	2	539.626	2	410.186	2	454.952	2	473.528	2
0		59028	0.0287679	0.388354	-0.316757	1			6.63363	6.50672	6.60624	6.11453	6.26741	6.41438	A_55_P2179996	Syn3	synapsin III	synapsin III [Source:MGI Symbol;Acc:MGI:1351334] [ENSMUST00000139197]	mm|10qC1		AK087342		27204	ENSMUST00000139197	chr10:85813949-85813890	99.2939	2	90.9322	2	97.4266	2	69.2877	2	77.0336	2	85.2946	2
0		59491	0.0479218	0.444724	-0.316675	1			6.62636	6.78487	6.67253	6.34053	6.22285	6.57035	A_66_P133824	Mcm9	minichromosome maintenance 9 homologous recombination repair factor	minichromosome maintenance 9 homologous recombination repair factor [Source:MGI Symbol;Acc:MGI:1918817] [ENSMUST00000219838]	mm|10qB3		AK018494	Mm.278221	71567	ENSMUST00000219838	chr10:53331199-53331140	98.7943	2	110.268	2	102.007	2	81.0382	2	74.6904	2	95.0324	2
0		43279	0.0217656	0.359926	-0.316457	1			9.60116	9.66798	9.6835	9.40652	9.16901	9.42774	A_51_P188189	Zfp617	zinc finger protein 617	Mus musculus zinc finger protein 617 (Zfp617), mRNA [NM_133358]	mm|8qB3.3	NM_133358	NM_133358	Mm.480419	170938	ENSMUST00000187562	chr8:74457412-74457471	776.672	2	813.491	2	822.288	2	678.649	2	575.636	2	688.702	2
0		10937	0.0445721	0.436335	-0.315858	1			4.22244	3.99847	4.09834	3.63131	3.93523	3.80513	A_51_P315202	Gm26994	predicted gene, 26994	Mus musculus predicted gene, 26994 (Gm26994), long non-coding RNA [NR_132433]	mm|8qE1	NR_132433	NR_132433	Mm.405615	102640845		chr8:115078645-115078586	18.6673	2	15.9831	1	17.1286	2	12.3918	1	15.2976	1	13.9784	1
0		29307	0.00147041	0.176954	-0.315602	1			6.82015	6.82235	6.74727	6.54375	6.46203	6.43719	A_55_P2508120	Gm10814	predicted gene 10814	Mus musculus predicted gene 10814 (Gm10814), long non-coding RNA [NR_045783]	mm|19qA	NR_045783	NR_045783	Mm.465338	100502985		chr19:6018340-6018399	112.998	2	113.17	2	107.431	2	93.2965	2	88.1584	2	86.6536	2
0		18278	0.0363452	0.410437	-0.31511	1			6.33127	6.6009	6.5707	6.10288	6.16344	6.29122	A_52_P370453	Urb1	URB1 ribosome biogenesis 1 homolog (S. cerevisiae)	URB1 ribosome biogenesis 1 homolog (S. cerevisiae) [Source:MGI Symbol;Acc:MGI:2146468] [ENSMUST00000140942]	mm|16qC3.3		AK017495	Mm.328688	207932	ENSMUST00000140942	chr16:90800146-90800087	80.5198	2	97.0665	2	95.0553	2	68.7304	2	71.6771	2	78.3153	2
0		34692	0.00464772	0.239746	-0.314748	1			9.04763	9.21994	9.088	8.76916	8.81159	8.83057	A_55_P2025538	Ano4	anoctamin 4	Mus musculus anoctamin 4 (Ano4), transcript variant 1, mRNA [NM_001277188]	mm|10qC1	NM_001277188	NM_001277188	Mm.236464	320091	ENSMUST00000182790	chr10:88411862-88411803	529.184	2	596.319	2	544.201	2	436.295	2	449.316	2	455.268	2
0		21580	0.0326994	0.401361	-0.314326	1			6.16388	6.44789	6.39281	6.06891	6.06261	5.93008	A_55_P2133220	Arhgef39	Rho guanine nucleotide exchange factor (GEF) 39	Mus musculus Rho guanine nucleotide exchange factor (GEF) 39 (Arhgef39), mRNA [NM_001013377]	mm|4qB1	NM_001013377	NM_001013377	Mm.331567	230098	ENSMUST00000128754	chr4:43509077-43509018	71.6992	2	87.299	2	84.0285	2	67.1314	2	66.8385	2	60.9724	2
0		59808	0.00109653	0.158951	-0.314104	1			10.8967	10.8186	10.8036	10.5031	10.5005	10.573	A_55_P2022890	Slc12a8	solute carrier family 12 (potassium/chloride transporters), member 8	Mus musculus solute carrier family 12 (potassium/chloride transporters), member 8 (Slc12a8), transcript variant 1, mRNA [NM_134251]	mm|16qB3	NM_134251	NM_134251	Mm.35253	171286	ENSMUST00000122427	chr16:33663232-33663291	1906.48	2	1806	2	1787.31	2	1451.3	2	1448.61	2	1523.27	2
0		51933	0.0444587	0.435789	-0.314067	1			8.61074	8.70633	8.46067	8.13383	8.28501	8.41671	A_55_P2649823	Churc1	churchill domain containing 1	churchill domain containing 1 [Source:MGI Symbol;Acc:MGI:1923684] [ENSMUST00000152917]	mm|12qC3		AK136890	Mm.80970	211151	ENSMUST00000152917	chr12:77876779-77876838	390.923	2	417.703	2	352.302	2	280.883	2	311.915	2	341.729	2
0		23007	0.0033634	0.219043	-0.314018	1			6.44381	6.46981	6.3345	6.1282	6.04499	6.13288	A_30_P01027764			lincRNA:chr18:84735774-84760824 reverse strand	mm|18qE4						chr18:84757569-84757510	87.052	2	88.6355	2	80.7004	2	69.9473	2	66.0275	2	70.1747	2
0		50923	0.000723289	0.141188	-0.313828	1			4.98908	4.96428	5.01187	4.62169	4.67453	4.72752	A_30_P01022798			lincRNA:chr8:91471819-91551119 reverse strand	mm|8qC3						chr8:91548555-91548496	31.7587	2	31.2174	2	32.2645	2	24.6188	2	25.5373	1	26.4927	2
0		42561	0.00255302	0.20568	-0.313683	1			10.7468	10.8443	10.877	10.5483	10.4612	10.5175	A_51_P188135	Fbxo7	F-box protein 7	Mus musculus F-box protein 7 (Fbxo7), transcript variant 1, mRNA [NM_153195]	mm|10qC1	NM_153195	NM_153195	Mm.44236	69754	ENSMUST00000001837	chr10:85510765-85510824	1718.36	2	1838.47	2	1880.61	2	1497.5	2	1409.76	2	1465.79	2
0		61224	0.0350473	0.405767	-0.313667	1			6.99459	7.04188	7.00737	6.81653	6.50376	6.78255	A_52_P380263	Podxl	podocalyxin-like	Mus musculus podocalyxin-like (Podxl), mRNA [NM_013723]	mm|6qA3.3	NM_013723	NM_013723	Mm.89918	27205	ENSMUST00000026698	chr6:31470464-31470405	127.521	2	131.77	2	128.656	2	112.715	2	90.7457	2	110.091	2
0		39878	0.032263	0.400732	-0.313388	1			7.3396	7.31521	7.34098	6.96017	6.8876	7.20785	A_66_P107536	Gm9958	predicted gene 9958	Mus musculus predicted gene 9958 (Gm9958), long non-coding RNA [NR_045618]	mm|5qE1	NR_045618	NR_045618	Mm.30508	791294	ENSMUST00000068250	chr5:90797439-90797498	161.972	2	159.257	2	162.127	2	124.515	2	118.406	2	147.836	2
0		59107	0.0113101	0.301002	-0.313146	1			6.39271	6.36166	6.18866	6.01448	5.94274	6.04636	A_55_P2424060	Nrg3os	neuregulin 3, opposite strand	Mus musculus neuregulin 3, opposite strand (Nrg3os), long non-coding RNA [NR_045713]	mm|14qB	NR_045713	NR_045713	Mm.372967	75170		chr14:39772023-39772082	84.0226	2	82.2337	2	72.941	2	64.6457	2	61.5097	2	66.0898	2
0		17594	0.0304757	0.394663	-0.313107	1			5.94058	6.13534	5.86845	5.5638	5.71267	5.72858	A_55_P1996907			cDNA sequence BC067074 [Source:MGI Symbol;Acc:MGI:3040697] [ENSMUST00000078163]	mm|13qD2.2	XR_382927	XR_382927	Mm.440282		ENSMUST00000078163	chr13:114160644-114160703	61.4174	2	70.2946	2	58.4225	2	47.3009	2	52.4428	2	53.0243	2
0		21973	0.0297701	0.392716	-0.313072	1			6.6571	6.63257	6.69313	6.52428	6.20831	6.31099	A_51_P445726	Pirb	paired Ig-like receptor B	Mus musculus paired Ig-like receptor B (Pirb), mRNA [NM_011095]	mm|7qA1	NM_011095	NM_011095	Mm.440814	18733	ENSMUST00000155131	chr7:3664207-3664148	100.922	2	99.2205	2	103.475	2	92.0456	2	73.9416	2	79.3957	2
0		45898	0.0351681	0.406213	-0.312594	1			5.94632	5.93856	6.18465	5.65266	5.65108	5.82801	A_51_P474701	Fbp1	fructose bisphosphatase 1	Mus musculus fructose bisphosphatase 1 (Fbp1), mRNA [NM_019395]	mm|13qB3	NM_019395	NM_019395	Mm.423078	14121	ENSMUST00000150013	chr13:62966234-62966175	61.6623	2	61.3318	2	72.7385	2	50.306	2	50.2509	2	56.8075	2
0		2280	0.00892858	0.281212	-0.31253	1			6.34359	6.3615	6.47302	5.9962	6.06977	6.17455	A_55_P1974028	Stab2	stabilin 2	Mus musculus stabilin 2 (Stab2), mRNA [NM_138673]	mm|10qC1	NM_138673	NM_138673	Mm.279611	192188	ENSMUST00000035288	chr10:86304041-86303982	81.2103	2	82.2247	2	88.8327	2	63.8315	2	67.1711	2	72.2314	2
0		32360	0.0246837	0.369619	-0.311898	1			7.39216	7.57327	7.52794	7.10104	7.1313	7.32534	A_51_P332185	Mbd5	methyl-CpG binding domain protein 5	methyl-CpG binding domain protein 5 [Source:MGI Symbol;Acc:MGI:2138934] [ENSMUST00000047413]	mm|2qC1.1	XM_006497604	XM_006497604	Mm.425081	109241	ENSMUST00000047413	chr2:49174688-49174747	167.981	2	190.451	2	184.56	2	137.286	2	140.196	2	160.379	2
0		45071	0.0427029	0.430524	-0.311893	1			7.1189	6.90046	7.00892	6.53452	6.73349	6.82459	A_66_P139716	Mkln1os	muskelin 1, intracellular mediator containing kelch motifs, opposite strand	Mus musculus muskelin 1, intracellular mediator containing kelch motifs, opposite strand (Mkln1os), long non-coding RNA [NR_040300]	mm|6qA3.3	NR_040300	NR_040300	Mm.370532	100503869		chr6:31317041-31316982	138.996	2	119.466	2	128.794	2	92.7015	2	106.41	2	113.346	2
0		37889	0.0402449	0.42333	-0.311835	1			7.46493	7.64558	7.73017	7.17274	7.32443	7.40801	A_55_P2199382	Gm10635	predicted gene 10635	Mus musculus predicted gene 10635 (Gm10635), long non-coding RNA [NR_045336]	mm|9qE1	NR_045336	NR_045336	Mm.367838	100038575		chr9:79291994-79291935	176.672	2	200.24	2	212.33	2	144.282	2	160.277	2	169.837	2
0		51443	0.00389597	0.226516	-0.311803	1			7.3059	7.19577	7.16873	6.9731	6.8784	6.88347	A_51_P389817	Sema3f	sema domain, immunoglobulin domain (Ig), short basic domain, secreted, (semaphorin) 3F	Mus musculus sema domain, immunoglobulin domain (Ig), short basic domain, secreted, (semaphorin) 3F (Sema3f), transcript variant 2, mRNA [NM_011349]	mm|9qF1	NM_011349	NM_011349	Mm.12903	20350	ENSMUST00000192727	chr9:107586340-107586002	158.232	2	146.603	2	143.88	2	125.636	2	117.654	2	118.068	2
0		27535	0.0384848	0.416679	-0.311574	1			9.80147	10.0695	9.98855	9.74415	9.52121	9.65941	A_52_P354974	Gm40091	predicted gene, 40091	PREDICTED: Mus musculus predicted gene, 40091 (Gm40091), transcript variant X3, ncRNA [XR_867449]	mm|3qF1	XR_867449	XR_867449	Mm.411696	105244494		chr3:88685205-88685146	892.353	2	1074.52	2	1015.91	2	857.593	2	734.802	2	808.671	2
0		49755	0.0120655	0.305599	-0.311475	1			7.52237	7.4428	7.32313	7.07074	7.08172	7.20143	A_66_P123910	Gm38529	predicted gene, 38529	PREDICTED: Mus musculus predicted gene, 38529 (Gm38529), transcript variant X1, mRNA [XM_017319014]	mm|4qE2	XM_017319014	XM_017319014	Mm.273930	102641068		chr4:150433039-150433098	183.848	2	173.983	2	160.133	2	134.432	2	135.46	2	147.179	2
0		62575	0.0183157	0.342651	-0.311453	1			7.76211	7.70883	7.58719	7.25606	7.4665	7.4012	A_30_P01021780			lincRNA:chr19:61227541-61274669 forward strand	mm|19qD3						chr19:61274302-61274361	217.084	2	209.213	2	192.296	2	152.859	2	176.865	2	169.038	2
0		20632	0.0398532	0.421855	-0.311347	1			7.76918	7.87824	7.70671	7.52545	7.29668	7.59796	A_51_P388490	Rorb	RAR-related orphan receptor beta	RAR-related orphan receptor beta [Source:MGI Symbol;Acc:MGI:1343464] [ENSMUST00000147907]	mm|19qB		AK044421	Mm.234641	225998	ENSMUST00000147907	chr19:19050662-19050603	218.151	2	235.28	2	208.906	2	184.241	2	157.224	2	193.738	2
0		48473	0.010857	0.298439	-0.310179	1			5.40148	5.42496	5.25065	5.07394	5.10603	4.96659	A_51_P183891	Fbxo15	F-box protein 15	PREDICTED: Mus musculus F-box protein 15 (Fbxo15), transcript variant X1, mRNA [XM_006526505]	mm|18qE4	XM_006526505	XM_006526505	Mm.28369	50764		chr18:85150753-85150812	42.2677	2	42.9611	2	38.0719	2	33.6827	2	34.4404	2	31.2675	2
0		48279	0.0370071	0.412745	-0.310038	1			5.15255	5.27907	5.33886	4.78728	4.97851	5.07458	A_55_P2735605	Acsf3	acyl-CoA synthetase family member 3	acyl-CoA synthetase family member 3 [Source:MGI Symbol;Acc:MGI:2182591] [ENSMUST00000212781]	mm|8qE1		AK144352	Mm.334875	257633	ENSMUST00000212781	chr8:125337861-125337920	35.5691	2	38.8292	2	40.4723	2	27.613	2	31.5269	2	33.6978	2
0		30250	0.00163204	0.184021	-0.309799	1			13.33	13.3617	13.3871	13.1194	12.9911	13.0388	A_55_P2018949	Fbxo7	F-box protein 7	Mus musculus F-box protein 7 (Fbxo7), transcript variant 1, mRNA [NM_153195]	mm|10qC1	NM_153195	NM_153195	Mm.44236	69754	ENSMUST00000117597	chr10:85510999-85511058	10297.3	2	10526.1	2	10713.3	2	8898.95	2	8141.83	2	8415.49	2
0		30771	0.00466953	0.239746	-0.309793	1			8.91301	8.87178	8.83681	8.65438	8.48317	8.55467	A_66_P101782	Igfbp5	insulin-like growth factor binding protein 5	insulin-like growth factor binding protein 5 [Source:MGI Symbol;Acc:MGI:96440] [ENSMUST00000027377]	mm|1qC3		AK135223	Mm.41681	16011	ENSMUST00000027377	chr1:72904552-72904506	482.039	2	468.459	2	457.24	2	402.928	2	357.841	2	376.021	2
0		61631	0.0285999	0.387369	-0.309679	1			8.20863	8.3519	8.39168	7.91981	7.94878	8.15458	A_51_P161929	Tspo2	translocator protein 2	Mus musculus translocator protein 2 (Tspo2), mRNA [NM_027292]	mm|17qC	NM_027292	NM_027292	Mm.22613	70026	ENSMUST00000024794	chr17:48587866-48587807	295.83	2	326.717	2	335.851	2	242.158	2	247.071	2	284.952	2
0		3972	0.0428395	0.431165	-0.309586	1			7.11076	7.25132	7.25422	6.94743	6.71262	7.0275	A_55_P2092391	Ctbs	chitobiase, di-N-acetyl-	Mus musculus chitobiase, di-N-acetyl- (Ctbs), transcript variant 1, mRNA [NM_001293672]	mm|3qH2	NM_001293672	NM_001293672	Mm.45396	74245	ENSMUST00000061937	chr3:146128348-146128407	138.214	2	152.358	2	152.665	2	123.42	2	104.882	2	130.463	2
0		47713	0.0486362	0.446797	-0.309286	1			6.44628	6.32449	6.57691	6.30522	6.06667	6.04792	A_55_P2588147	Oxnad1	oxidoreductase NAD-binding domain containing 1	Mus musculus oxidoreductase NAD-binding domain containing 1 (Oxnad1), mRNA [NM_145460]	mm|14qB	NM_145460	NM_145460	Mm.202257	218885	ENSMUST00000164396	chr14:32914187-32914246	87.2012	2	80.142	2	95.4657	2	79.0787	2	67.0272	2	66.1617	2
0		62666	0.012301	0.3068	-0.309247	1			9.73362	9.92346	9.75333	9.55146	9.42185	9.50936	A_55_P2230924	C030017B01Rik	RIKEN cDNA C030017B01 gene		mm|18qB3		AK046738	Mm.188961	77524		chr18:40702349-40702408	851.36	2	971.088	2	863.065	2	750.371	2	685.896	2	728.791	2
0		6514	0.00347521	0.221297	-0.309197	1			9.07745	9.14682	9.03616	8.83174	8.7039	8.79721	A_51_P310164	2810459M11Rik	RIKEN cDNA 2810459M11 gene	Mus musculus RIKEN cDNA 2810459M11 gene (2810459M11Rik), transcript variant 1, mRNA [NM_001144992]	mm|1qC5	NM_001144992	NM_001144992	Mm.54981	72792	ENSMUST00000165824	chr1:87950876-87950935	540.239	2	566.85	2	524.996	2	455.637	2	417	2	444.86	2
0		14244	0.000944435	0.151353	-0.308954	1			5.99399	6.02432	5.98525	5.7527	5.68622	5.63778	A_66_P123842				mm|5qB3		AK149205	Mm.369319			chr5:44634721-44634780	63.7338	2	65.088	2	63.3491	2	53.9181	2	51.4899	2	49.7899	2
0		28703	0.0273868	0.383116	-0.308877	1			6.09064	5.99593	5.86427	5.77463	5.69123	5.55835	A_30_P01029543			lincRNA:chr2:113880070-113887230 forward strand	mm|2qE4						chr2:113887119-113887178	68.15	2	63.8198	2	58.2534	2	54.744	2	51.6691	2	47.1229	2
0		13124	0.0128024	0.310886	-0.307799	1			7.29746	7.37993	7.48177	7.01067	7.1717	7.05338	A_55_P2859966			AU017776 Mouse two-cell stage embryo cDNA Mus musculus cDNA clone J0744B09 3'. [AU017776]	mm|1qD		LF204773	Mm.442292			chr1:88423335-88423310	157.309	2	166.563	2	178.747	2	128.95	2	144.178	2	132.825	2
0		61067	0.0203171	0.350497	-0.307528	1			5.4893	5.37374	5.32134	5.02881	5.01423	5.21875	A_30_P01025479			lincRNA:chr7:106525007-106525661 reverse strand	mm|7qE2						chr7:106525409-106525350	44.9203	2	41.4628	2	39.9836	2	32.6454	2	32.3173	2	37.2393	2
0		31421	0.0337585	0.40375	-0.306687	1			4.79597	4.99048	4.96401	4.47172	4.62906	4.72962	A_30_P01019921			lincRNA:chr1:164595106-164601906 forward strand	mm|1qH2.1						chr1:164601756-164601815	27.78	2	31.7895	2	31.2117	2	22.1882	2	24.745	1	26.5313	2
0		49287	0.0415362	0.428753	-0.306488	1			8.08055	8.39381	8.22008	7.9941	7.95322	7.82766	A_51_P484158	Steap1	six transmembrane epithelial antigen of the prostate 1	Mus musculus six transmembrane epithelial antigen of the prostate 1 (Steap1), mRNA [NM_027399]	mm|5qA1	NM_027399	NM_027399	Mm.85429	70358	ENSMUST00000169542	chr5:5736428-5736369	270.7	2	336.348	2	298.189	2	254.955	2	247.833	2	227.175	2
0		22271	0.00125266	0.16724	-0.306283	1			13.4625	13.4187	13.3748	13.1107	13.0647	13.1617	A_55_P2069251	Prr18	proline rich 18	Mus musculus proline rich 18 (Prr18), transcript variant 1, mRNA [NM_178774]	mm|17qA1	NM_178774	NM_178774	Mm.442510	320111	ENSMUST00000069742	chr17:8536893-8536952	11287.7	2	10950.5	2	10622.3	2	8845.53	2	8567.96	2	9163.35	2
0		20083	0.00395289	0.22763	-0.306179	1			10.869	11.0277	10.9869	10.6206	10.6577	10.6868	A_55_P2011887	Kif13a	kinesin family member 13A	Mus musculus kinesin family member 13A (Kif13a), mRNA [NM_010617]	mm|13qA5	NM_010617	NM_010617	Mm.342703	16553	ENSMUST00000056978	chr13:46844601-46844542	1870.25	2	2087.66	2	2029.54	2	1574.46	2	1615.38	2	1648.34	2
0		46222	0.00538243	0.249862	-0.305929	1			6.10011	6.07578	6.01416	5.6606	5.82429	5.78738	A_52_P65494	Iqgap2	IQ motif containing GTPase activating protein 2	Mus musculus IQ motif containing GTPase activating protein 2 (Iqgap2), mRNA [NM_027711]	mm|13qD1	NM_027711	NM_027711	Mm.38878	544963	ENSMUST00000068603	chr13:96398940-96398055	68.5986	2	67.4517	2	64.6314	2	50.5836	2	56.6612	2	55.23	2
0		51162	0.0477724	0.444103	-0.305817	1			5.40904	5.24809	5.28847	5.16947	4.83437	5.02432	A_51_P470793	Dcst1	DC-STAMP domain containing 1	Mus musculus DC-STAMP domain containing 1 (Dcst1), mRNA [NM_029974]	mm|3qF1	NM_029974	NM_029974	Mm.164013	77772	ENSMUST00000124766	chr3:89156755-89156696	42.4898	2	38.0042	2	39.0831	2	35.9886	2	28.5292	1	32.5439	2
0		58048	0.0496041	0.449829	-0.305326	1			5.9266	5.74097	5.72758	5.66538	5.44471	5.36908	A_52_P59124	Ms4a7	membrane-spanning 4-domains, subfamily A, member 7	Mus musculus membrane-spanning 4-domains, subfamily A, member 7 (Ms4a7), transcript variant 2, mRNA [NM_001025610]	mm|19qA	NM_001025610	NM_001025610	Mm.491251	109225	ENSMUST00000162785	chr19:11396063-11396004	60.8255	2	53.4814	2	52.9875	2	50.7517	2	43.5534	2	41.3288	2
0		11090	0.0224522	0.362245	-0.30503	1			7.68295	7.75665	7.68145	7.51247	7.4485	7.24499	A_55_P2508064	0610038B21Rik	RIKEN cDNA 0610038B21 gene	Mus musculus RIKEN cDNA 0610038B21 gene (0610038B21Rik), long non-coding RNA [NR_028125]	mm|8qC1	NR_028125	NR_028125	Mm.411813	70345		chr8:80042417-80042476	205.494	2	216.264	2	205.28	2	182.59	2	174.672	2	151.691	2
0		54943	0.00261588	0.20568	-0.304785	1			7.66165	7.61918	7.53224	7.34984	7.27669	7.27218	A_66_P120572	Gm14488	predicted gene 14488	PREDICTED: Mus musculus predicted gene 14488 (Gm14488), misc_RNA [XR_866106]	mm|2qB	XR_866106	XR_866106	Mm.387624	100038700		chr2:30568752-30568693	202.482	2	196.608	2	185.11	2	163.125	2	155.06	2	154.577	2
0		58925	0.0377108	0.415839	-0.304296	1			8.28435	8.32989	8.35315	7.96306	7.88388	8.20756	A_51_P454008	Lbp	lipopolysaccharide binding protein	Mus musculus lipopolysaccharide binding protein (Lbp), mRNA [NM_008489]	mm|2qH1	NM_008489	NM_008489	Mm.218846	16803	ENSMUST00000016168	chr2:158154142-158157684	311.771	2	321.771	2	327	2	249.528	2	236.202	2	295.611	2
0		56765	0.0371619	0.413286	-0.304285	1			8.06344	8.16272	8.00928	7.94953	7.70353	7.66952	A_55_P1984003	Desi1	desumoylating isopeptidase 1	Mus musculus desumoylating isopeptidase 1 (Desi1), mRNA [NM_134095]	mm|15qE1	NM_134095	NM_134095	Mm.474453	28075	ENSMUST00000089187	chr15:81830010-81829951	267.509	2	286.564	2	257.651	2	247.199	2	208.446	2	203.589	2
0		6168	0.042328	0.429687	-0.303831	1			6.52606	6.68145	6.7157	6.17954	6.47215	6.36003	A_51_P180176	Gm16223	predicted gene 16223	Mus musculus predicted gene 16223 (Gm16223), long non-coding RNA [NR_131130]	mm|5qB3	NR_131130	NR_131130	Mm.319353	433882	ENSMUST00000087332	chr5:42607453-42607512	92.1596	2	102.64	2	105.106	2	72.4814	2	88.7791	2	82.1411	2
0		38035	0.0173604	0.338282	-0.303726	1			7.04326	7.24153	7.08554	6.73595	6.81786	6.90534	A_52_P357181	Cep97	centrosomal protein 97	Mus musculus centrosomal protein 97 (Cep97), transcript variant 1, mRNA [NM_028815]	mm|16qC1.1	NM_028815	NM_028815	Mm.178427	74201	ENSMUST00000121703	chr16:55925146-55925087	131.896	2	151.327	2	135.819	2	106.591	2	112.818	2	119.871	2
0		2646	0.00598191	0.254143	-0.303499	1			7.088	6.98792	7.03697	6.80896	6.75184	6.64159	A_52_P368021	Cpsf6	cleavage and polyadenylation specific factor 6	PREDICTED: Mus musculus cleavage and polyadenylation specific factor 6 (Cpsf6), transcript variant X1, mRNA [XM_006513851]	mm|10qD2	XM_006513851	XM_006513851	Mm.478881	432508		chr10:116788441-116788382	136.05	2	126.933	2	131.322	2	112.124	2	107.772	2	99.8431	2
0		39519	0.000893478	0.150024	-0.30326	1			6.67168	6.67599	6.64018	6.39712	6.38583	6.29512	A_55_P2121151	Znf41-ps	ZNF41, pseudogene	Mus musculus ZNF41, pseudogene (Znf41-ps), non-coding RNA [NR_040355]	mm|4qE1	NR_040355	NR_040355	Mm.276881	70005	ENSMUST00000105733	chr4:145421822-145421881	101.947	2	102.252	2	99.7453	2	84.2799	2	83.6232	2	78.5269	2
0		34186	0.0389028	0.417883	-0.302944	1			6.177	6.2117	5.97212	5.86925	5.68523	5.89752	A_51_P141180	Ambra1	autophagy/beclin 1 regulator 1	autophagy/beclin 1 regulator 1 [Source:MGI Symbol;Acc:MGI:2443564] [ENSMUST00000156496]	mm|2qE1		AK083596	Mm.436667	228361	ENSMUST00000156496	chr2:91650421-91650480	72.3541	2	74.1156	2	62.7751	2	58.455	2	51.4546	2	59.6114	2
0		49268	0.0447959	0.437302	-0.30286	1			7.61896	7.49541	7.30933	7.22018	7.06374	7.2312	A_55_P2912261	Cd44	CD44 antigen	Mus musculus CD44 antigen (Cd44), transcript variant 1, mRNA [NM_009851]	mm|2qE2	NM_009851	NM_009851	Mm.423621	12505	ENSMUST00000099673	chr2:102652817-102652758	196.578	2	180.445	2	158.609	2	149.104	2	133.782	2	150.248	2
0		36439	0.00553208	0.252242	-0.302287	1			9.1021	9.20634	9.09071	8.89855	8.75509	8.83864	A_30_P01031699			lincRNA:chr17:17342991-17343357 forward strand	mm|17qA3.1						chr17:17343150-17343209	549.549	2	590.724	2	545.225	2	477.234	2	432.061	2	457.823	2
0		46392	0.0239169	0.366246	-0.301983	1			7.49346	7.67809	7.65093	7.26609	7.42854	7.22191	A_52_P222624	Hspb2	heat shock protein 2	Mus musculus heat shock protein 2 (Hspb2), transcript variant 1, mRNA [NM_024441]	mm|9qA5.3	NM_024441	NM_024441	Mm.1980	69253	ENSMUST00000042790	chr9:50559270-50559211	180.201	2	204.803	2	200.983	2	153.925	2	172.271	2	149.283	2
0		31687	0.0308018	0.395945	-0.301617	1			6.0816	6.20018	6.12035	5.99519	5.70626	5.79585	A_55_P2152225	Ihh	Indian hedgehog	Mus musculus Indian hedgehog (Ihh), transcript variant 1, mRNA [NM_010544]	mm|1qC3	NM_010544	NM_010544	Mm.439736	16147	ENSMUST00000164097	chr1:74991965-74991906	67.7245	2	73.526	2	69.5681	2	63.7869	2	52.21	2	55.5551	2
0		39958	0.000274951	0.113497	-0.301418	1			8.44534	8.48096	8.44067	8.15066	8.19335	8.11872	A_52_P367760	Calml4	calmodulin-like 4	Mus musculus calmodulin-like 4 (Calml4), transcript variant 1, mRNA [NM_138304]	mm|9qB	NM_138304	NM_138304	Mm.440576	75600	ENSMUST00000215968	chr9:62719231-62723312	348.579	2	357.292	2	347.453	2	284.18	2	292.714	2	277.957	2
0		9307	0.0441616	0.435069	-0.301181	1			6.47853	6.25129	6.55115	6.20976	6.03263	6.13504	A_55_P2076826	Creb5	cAMP responsive element binding protein 5	cAMP responsive element binding protein 5 [Source:MGI Symbol;Acc:MGI:2443973] [ENSMUST00000205200]	mm|6qB3		AK166503	Mm.227444	231991	ENSMUST00000205200	chr6:53344446-53344505	89.1728	2	76.1772	2	93.7763	2	74.0156	2	65.4638	2	70.2801	2
0		29946	0.0277807	0.384992	-0.301111	1			6.87684	6.81829	6.742	6.3648	6.64058	6.52841	A_51_P282616	Maats1	MYCBP-associated, testis expressed 1	Mus musculus MYCBP-associated, testis expressed 1 (Maats1), mRNA [NM_001081025]	mm|16qB3	NM_001081025	NM_001081025	Mm.294342	320214	ENSMUST00000023501	chr16:38297953-38297894	117.526	2	112.852	2	107.039	2	82.4129	2	99.7734	2	92.3096	2
0		48252	0.0121468	0.306262	-0.301085	1			5.72039	5.50433	5.57082	5.34379	5.29676	5.25172	A_51_P135389	Zfp474	zinc finger protein 474	Mus musculus zinc finger protein 474 (Zfp474), mRNA [NM_025749]	mm|18qD1	NM_025749	NM_025749	Mm.251599	66758	ENSMUST00000209270	chr18:52799280-52799339	52.7239	2	45.3907	2	47.5317	2	40.6108	2	39.3083	2	38.1001	2
0		12595	0.0138494	0.316728	-0.30092	1			4.82569	4.81105	4.89865	4.55748	4.42282	4.65232	A_55_P2015832	Stmnd1	stathmin domain containing 1	Mus musculus stathmin domain containing 1 (Stmnd1), mRNA [NM_001005422]	mm|13qA5	NM_001005422	NM_001005422	Mm.188108	380842	ENSMUST00000076622	chr13:46395425-46395484	28.3581	2	28.0718	2	29.8291	2	23.5472	1	21.4487	1	25.1472	1
0		2787	0.0219477	0.360745	-0.30071	1			9.46741	9.35504	9.20072	9.00406	9.01913	9.09784	A_55_P1973868	Sema3b	sema domain, immunoglobulin domain (Ig), short basic domain, secreted, (semaphorin) 3B	Mus musculus sema domain, immunoglobulin domain (Ig), short basic domain, secreted, (semaphorin) 3B (Sema3b), transcript variant 3, mRNA [NM_001291537]	mm|9qF1	NM_001291537	NM_001291537	Mm.4083	20347	ENSMUST00000102531	chr9:107500745-107500686	707.906	2	654.857	2	588.425	2	513.443	2	518.836	2	547.928	2
0		2508	0.00283857	0.213629	-0.300604	1			6.69638	6.63775	6.74859	6.42648	6.32751	6.42692	A_55_P2733842				mm|7qE1		AK132765				chr7:104055909-104055850	103.708	2	99.5775	2	107.53	2	86.0126	2	80.31	2	86.0392	2
0		25299	0.028615	0.387369	-0.299984	1			6.31582	6.39503	6.31192	5.87061	6.11506	6.13715	A_52_P3865			zinc finger protein 939 [Source:MGI Symbol;Acc:MGI:3036240] [ENSMUST00000061201]	mm|7qB3	XM_011250848	XM_011250848	Mm.148946		ENSMUST00000061201	chr7:46729919-46729978	79.6622	2	84.1579	2	79.4472	2	58.5097	2	69.3135	2	70.3827	2
0		52792	0.00152232	0.1794	-0.29996	1			12.0834	12.1834	12.0836	11.8121	11.8539	11.7846	A_55_P1975215	Npas4	neuronal PAS domain protein 4	Mus musculus neuronal PAS domain protein 4 (Npas4), mRNA [NM_153553]	mm|19qA	NM_153553	NM_153553	Mm.287867	225872	ENSMUST00000056129	chr19:4984415-4984356	4339.81	2	4651.17	2	4340.43	2	3595.69	2	3701.42	2	3527.97	2
0		31655	0.00865299	0.277137	-0.299689	1			9.69072	9.66429	9.65017	9.47712	9.2649	9.3641	A_55_P2156731	H2-Eb1	histocompatibility 2, class II antigen E beta	Mus musculus histocompatibility 2, class II antigen E beta (H2-Eb1), mRNA [NM_010382]	mm|17qB1	NM_010382	NM_010382	Mm.22564	14969	ENSMUST00000074557	chr17:34453075-34453134	826.412	2	811.412	2	803.511	2	712.682	2	615.196	2	658.982	2
0		56023	0.0115055	0.302338	-0.299388	1			7.04496	6.96319	6.93529	6.6381	6.60828	6.79888	A_55_P1969367	Col4a5	collagen, type IV, alpha 5	Mus musculus collagen, type IV, alpha 5 (Col4a5), transcript variant 1, mRNA [NM_001163155]	mm|XqF2	NM_001163155	NM_001163155	Mm.286892	12830	ENSMUST00000112930	chrX:138123547-138123606	132.052	2	124.775	2	122.385	2	99.6019	2	97.5643	2	111.344	2
0		46795	0.0348564	0.40511	-0.298989	1			7.93709	8.03597	7.95275	7.66287	7.52728	7.8387	A_55_P2509724	4632427E13Rik	RIKEN cDNA 4632427E13 gene	Mus musculus RIKEN cDNA 4632427E13 gene (4632427E13Rik), long non-coding RNA [NR_015510]	mm|7qE1	NR_015510	NR_015510	Mm.490939	666737		chr7:99889275-99889216	245.076	2	262.463	2	247.752	2	202.653	2	184.475	2	228.919	2
0		52615	0.00927792	0.28316	-0.29896	1			10.6333	10.7124	10.688	10.4521	10.4227	10.262	A_55_P1977792	Folr1	folate receptor 1 (adult)	Mus musculus folate receptor 1 (adult) (Folr1), transcript variant 1, mRNA [NM_001252552]	mm|7qE3	NM_001252552	NM_001252552	Mm.2135	14275	ENSMUST00000106985	chr7:109006905-109006846	1588.31	2	1677.83	2	1649.69	2	1400.82	2	1372.64	2	1227.88	2
0		61578	0.0290659	0.388884	-0.298832	1			10.0423	9.95954	9.86023	9.61713	9.55281	9.79564	A_55_P2081050	Kcnj13	potassium inwardly-rectifying channel, subfamily J, member 13	Mus musculus potassium inwardly-rectifying channel, subfamily J, member 13 (Kcnj13), mRNA [NM_001110227]	mm|1qD	NM_001110227	NM_001110227	Mm.443539	100040591	ENSMUST00000113212	chr1:89283050-89282991	1054.47	2	995.683	2	929.451	2	785.317	2	751.072	2	888.754	2
0		26903	0.0164224	0.333528	-0.298527	1			6.68319	6.59208	6.68702	6.3368	6.48216	6.24774	A_30_P01019416			lincRNA:chr1:138518674-138521227 reverse strand	mm|1qE4						chr1:138518736-138518677	102.764	2	96.4745	2	103.037	2	80.8289	2	89.3976	2	75.9902	2
0		61199	0.00829966	0.274013	-0.29828	1			6.2048	6.22955	6.03745	5.83786	5.86169	5.87742	A_55_P2829554	Gm32575	predicted gene, 32575	PREDICTED: Mus musculus predicted gene, 32575 (Gm32575), transcript variant X3, ncRNA [XR_386829]	mm|19qD2	XR_386829	XR_386829	Mm.415521	102635171		chr19:56787619-56787677	73.7616	2	75.0379	2	65.6832	2	57.1966	2	58.1491	2	58.7867	2
0		55662	0.00453307	0.238535	-0.298003	1			11.4055	11.3522	11.3052	11.1369	10.9903	11.0417	A_55_P1995633				mm|12qA3					ENSMUST00000222787	chr12:34531694-34531753	2712.69	2	2614.34	2	2530.45	2	2251.92	2	2034.28	2	2108.01	2
0		13600	0.00702515	0.261321	-0.29799	1			7.59593	7.47028	7.59988	7.31161	7.1789	7.28163	A_55_P2729120	Hyal1	hyaluronoglucosaminidase 1	Mus musculus hyaluronoglucosaminidase 1 (Hyal1), transcript variant 2, mRNA [NM_001331161]	mm|9qF1	NM_001331161	NM_001331161	Mm.10305	15586	ENSMUST00000010195	chr9:107483106-107483165	193.465	2	177.329	2	193.996	2	158.859	2	144.898	2	155.592	2
0		56100	0.0171268	0.337262	-0.297836	1			7.46999	7.44498	7.40195	7.28718	7.07611	7.06013	A_51_P381584	Stx6	syntaxin 6	Mus musculus syntaxin 6 (Stx6), mRNA [NM_021433]	mm|1qG3	NM_021433	NM_021433	Mm.66264	58244	ENSMUST00000191769	chr1:157024988-157025047	177.293	2	174.246	2	169.126	2	156.193	2	134.934	2	133.447	2
0		48689	0.00868776	0.27744	-0.297814	1			7.45924	7.62449	7.58711	7.23428	7.21151	7.33161	A_55_P2739172	Larp4	La ribonucleoprotein domain family, member 4	LARP4_MOUSE (Q8BWW4) La-related protein 4 (La ribonucleoprotein domain family member 4) (Fragment), partial (29%) [TC1647254]	mm|15qF1		AK172198	Mm.28811	207214		chr15:99822864-99822923	175.977	2	197.333	2	192.286	2	150.568	2	148.211	2	161.078	2
0		60982	0.0252999	0.373045	-0.297441	1			7.46584	7.45823	7.42697	7.19771	7.27177	6.98923	A_55_P2915497	Ppp1r10	protein phosphatase 1, regulatory subunit 10	protein phosphatase 1, regulatory subunit 10 [Source:MGI Symbol;Acc:MGI:1289273] [ENSMUST00000133641]	mm|17qB1		AK011552	Mm.29385	52040	ENSMUST00000133641	chr17:36055244-36055303	176.783	2	175.854	2	172.084	2	146.8	2	154.533	2	127.048	2
0		21301	0.0429522	0.431316	-0.297432	1			5.78974	5.5594	5.64518	5.4482	5.21499	5.43884	A_55_P2001403	Gm5478	predicted pseudogene 5478	Mus musculus predicted pseudogene 5478 (Gm5478), non-coding RNA [NR_003960]	mm|15qF2	NR_003960	NR_003960	Mm.450174	432987	ENSMUST00000100184	chr15:101473514-101473455	55.3206	2	47.1571	2	50.046	2	43.6589	2	37.1423	2	43.3764	2
0		34759	0.0138094	0.316459	-0.297399	1			10.6661	10.7542	10.6849	10.4053	10.29	10.5177	A_51_P284426	Cstad	CSA-conditional, T cell activation-dependent protein	Mus musculus CSA-conditional, T cell activation-dependent protein (Cstad), mRNA [NM_030137]	mm|2qB	NM_030137	NM_030137	Mm.40413	78617	ENSMUST00000102853	chr2:30464378-30464437	1624.9	2	1727.21	2	1646.19	2	1356.19	2	1252	2	1466.06	2
0		15412	0.00274818	0.210533	-0.297296	1			10.3913	10.4273	10.3103	10.0594	10.1361	10.0416	A_55_P2761420	Mex3b	mex3 RNA binding family member B	Mus musculus mex3 RNA binding family member B (Mex3b), mRNA [NM_175366]	mm|7qD3	NM_175366	NM_175366	Mm.306789	108797	ENSMUST00000082237	chr7:90019231-90019290	1343.03	2	1377.01	2	1269.76	2	1067.05	2	1125.27	2	1053.95	2
0		37072	0.00858779	0.276424	-0.297118	1			8.30568	8.40596	8.23914	8.07803	7.94763	8.03376	A_66_P116906	Kif26b	kinesin family member 26B	Mus musculus kinesin family member 26B (Kif26b), mRNA [NM_001161665]	mm|1qH4	NM_001161665	NM_001161665	Mm.138659	269152	ENSMUST00000160789	chr1:180862911-180862970	316.416	2	339.191	2	302.154	2	270.227	2	246.874	2	262.062	2
0		33195	0.0120024	0.30524	-0.296969	1			6.44264	6.55476	6.49675	6.23552	6.28307	6.08465	A_51_P286826	March10	membrane-associated ring finger (C3HC4) 10	Mus musculus membrane-associated ring finger (C3HC4) 10 (March10), transcript variant 1, mRNA [NM_172568]	mm|11qE1	NM_172568	NM_172568	Mm.121570	632687	ENSMUST00000049995	chr11:105222353-105222294	86.9815	2	94.0115	2	90.3057	2	75.3494	2	77.874	2	67.8673	2
0		16038	0.00111277	0.159826	-0.296774	1			7.96335	8.02515	8.0315	7.66577	7.70211	7.7618	A_55_P2498250	Lars	leucyl-tRNA synthetase	Mus musculus leucyl-tRNA synthetase (Lars), mRNA [NM_134137]	mm|18qB3	NM_134137	NM_134137	Mm.312170	107045	ENSMUST00000097590	chr18:42376515-42374475	249.578	2	260.502	2	261.651	2	203.061	2	208.241	2	217.038	2
0		41542	0.0272675	0.38286	-0.29647	1			6.9701	6.85179	6.88257	6.45171	6.71921	6.64413	A_55_P2454239	Gmeb1	glucocorticoid modulatory element binding protein 1	Mus musculus glucocorticoid modulatory element binding protein 1 (Gmeb1), transcript variant 2, mRNA [NM_001122992]	mm|4qD2.3	NM_001122992	NM_001122992	Mm.103489	56809	ENSMUST00000168553	chr4:131777679-131777620	125.375	2	115.503	2	117.994	2	87.5304	2	105.362	2	100.019	2
0		12913	0.00387869	0.226516	-0.296091	1			7.24437	7.32844	7.29701	6.91626	7.06399	7.00129	A_52_P493882	2810403D21Rik	RIKEN cDNA 2810403D21 gene	Mus musculus RIKEN cDNA 2810403D21 gene (2810403D21Rik), long non-coding RNA [NR_015493]	mm|XqD	NR_015493	NR_015493	Mm.160066	69964		chrX:106081805-106081864	151.626	2	160.723	2	157.26	2	120.782	2	133.805	2	128.115	2
0		23422	0.014699	0.32442	-0.295952	1			9.71728	9.89242	9.7504	9.42514	9.46314	9.58396	A_66_P138446	Abca8b	ATP-binding cassette, sub-family A (ABC1), member 8b	ATP-binding cassette, sub-family A (ABC1), member 8b [Source:MGI Symbol;Acc:MGI:1351668] [ENSMUST00000020948]	mm|11qE1	XM_006533459	XM_006533459		27404	ENSMUST00000020948	chr11:109793950-109793891	841.766	2	950.419	2	861.318	2	687.463	2	705.813	2	767.467	2
0		33992	0.0236935	0.365485	-0.29586	1			6.24205	6.18041	6.00358	5.82148	5.9292	5.78778	A_55_P2733267	Micall2	MICAL-like 2	SPTCB_DROME (Q00963) Spectrin beta chain, partial (3%) [TC1691024]	mm|5qG2		AK085948	Mm.240510	231830		chr5:140189033-140188974	75.6909	2	72.525	2	64.159	2	56.5508	2	60.9351	2	55.2452	2
0		5623	0.012772	0.310886	-0.295258	1			9.61398	9.73006	9.78433	9.37999	9.50731	9.35529	A_55_P2108837	Tuba1c	tubulin, alpha 1C	Mus musculus tubulin, alpha 1C (Tuba1c), mRNA [NM_009448]	mm|15qF1	NM_009448	NM_009448	Mm.88212	22146	ENSMUST00000058914	chr15:98868477-98868536	783.604	2	849.261	2	881.811	2	666.284	2	727.755	2	654.974	2
0		62951	0.0180372	0.341355	-0.295138	1			7.11045	7.04403	6.85797	6.72434	6.68837	6.71433	A_30_P01025306			lincRNA:chr7:132218864-132329172 forward strand	mm|7qF3						chr7:132329046-132329105	138.184	2	131.967	2	115.999	2	105.737	2	103.133	2	105.006	2
0		18578	0.0315151	0.398532	-0.294902	1			9.56369	9.74255	9.78981	9.32428	9.51973	9.36734	A_55_P2108837	Tuba1c	tubulin, alpha 1C	Mus musculus tubulin, alpha 1C (Tuba1c), mRNA [NM_009448]	mm|15qF1	NM_009448	NM_009448	Mm.88212	22146	ENSMUST00000058914	chr15:98868477-98868536	756.759	2	856.645	2	885.168	2	641.043	2	734.047	2	660.465	2
0		53678	0.0365912	0.411604	-0.294617	1			5.44908	5.69546	5.44889	5.32452	5.15755	5.2275	A_51_P386670	Dse	dermatan sulfate epimerase	Mus musculus dermatan sulfate epimerase (Dse), mRNA [NM_172508]	mm|10qB1	NM_172508	NM_172508	Mm.34557	212898	ENSMUST00000048010	chr10:33871935-33871876	43.6854	2	51.8207	2	43.6797	2	40.072	2	35.6926	2	37.4658	2
0		56173	0.00121222	0.165681	-0.294095	1			6.11049	6.12622	6.02246	5.78771	5.76761	5.82157	A_55_P1974189	Ptges	prostaglandin E synthase	Mus musculus prostaglandin E synthase (Ptges), mRNA [NM_022415]	mm|2qB	NM_022415	NM_022415	Mm.28768	64292	ENSMUST00000126588	chr2:30748273-30748214	69.094	2	69.8515	2	65.0041	2	55.2425	2	54.4782	2	56.5544	2
0		4956	0.0122213	0.306433	-0.294066	1			6.38474	6.58699	6.50614	6.16028	6.16985	6.26554	A_52_P135469	Ndst1	N-deacetylase/N-sulfotransferase (heparan glucosaminyl) 1	Mus musculus N-deacetylase/N-sulfotransferase (heparan glucosaminyl) 1 (Ndst1), transcript variant 1, mRNA [NM_008306]	mm|18qE1	NM_008306	NM_008306	Mm.486185	15531	ENSMUST00000169273	chr18:60848316-60848257	83.5597	2	96.1353	2	90.8955	2	71.52	2	71.9963	2	76.9336	2
0		58273	0.0071651	0.261692	-0.294047	1			5.51087	5.58649	5.39007	5.22053	5.1861	5.19866	A_52_P241508	Zbtb46	zinc finger and BTB domain containing 46	Mus musculus zinc finger and BTB domain containing 46 (Zbtb46), transcript variant 2, mRNA [NM_028125]	mm|2qH4	NM_028125	NM_028125	Mm.486504	72147	ENSMUST00000180222	chr2:181146463-181146404	45.597	2	48.051	2	41.9347	2	37.2853	2	36.4059	2	36.7241	2
0		12565	0.0137266	0.316082	-0.293651	1			8.8645	9.03907	8.95979	8.66165	8.57645	8.74431	A_30_P01028374			lincRNA:chr5:22890322-22939119 reverse strand	mm|5qA3						chr5:22890382-22890323	466.101	2	526.053	2	497.927	2	404.963	2	381.74	2	428.843	2
0		19074	0.0107584	0.297984	-0.293514	1			10.9222	11.0894	10.9358	10.7489	10.6216	10.6963	A_51_P290921	Sytl2	synaptotagmin-like 2	Mus musculus synaptotagmin-like 2 (Sytl2), transcript variant 4, mRNA [NM_001040087]	mm|7qE1	NM_001040087	NM_001040087	Mm.26751	83671	ENSMUST00000209188	chr7:97558507-97558566	1940.42	2	2178.92	2	1958.87	2	1720.89	2	1575.49	2	1659.22	2
0		20881	0.0117248	0.303675	-0.293483	1			12.7147	12.8877	12.8294	12.5874	12.5259	12.4381	A_51_P172502	Cxcl12	chemokine (C-X-C motif) ligand 12	Mus musculus chemokine (C-X-C motif) ligand 12 (Cxcl12), transcript variant 3, mRNA [NM_001012477]	mm|6qF1	NM_001012477	NM_001012477	Mm.303231	20315	ENSMUST00000112871	chr6:117131227-117131286	6722.28	2	7578.27	2	7278.16	2	6154.26	2	5897.35	2	5549.23	2
0		14253	0.0293648	0.390843	-0.293397	1			9.56058	9.65225	9.85314	9.413	9.41457	9.35822	A_55_P2108837	Tuba1c	tubulin, alpha 1C	Mus musculus tubulin, alpha 1C (Tuba1c), mRNA [NM_009448]	mm|15qF1	NM_009448	NM_009448	Mm.88212	22146	ENSMUST00000058914	chr15:98868477-98868536	755.13	2	804.668	2	924.893	2	681.702	2	682.445	2	656.303	2
0		19370	0.0475197	0.444067	-0.293366	1			6.70478	6.79245	6.92127	6.67584	6.40832	6.45423	A_51_P509137	Hrk	harakiri, BCL2 interacting protein (contains only BH3 domain)	Mus musculus harakiri, BCL2 interacting protein (contains only BH3 domain) (Hrk), mRNA [NM_007545]	mm|5qF	NM_007545	NM_007545	Mm.384468	12123	ENSMUST00000184679	chr5:118634638-118634697	104.313	2	110.849	2	121.202	2	102.241	2	84.937	2	87.6836	2
0		49304	0.0418494	0.428829	-0.293169	1			6.79312	6.94529	6.88605	6.57981	6.42867	6.73647	A_66_P135676	Gm40798	predicted gene, 40798	AGENCOURT_15611391 Organ of Corti Mus musculus cDNA clone IMAGE:30518367 5', mRNA sequence [CF553547]	mm|10qD3		AK042269	Mm.418886	105245323		chr10:126412399-126412340	110.9	2	123.236	2	118.279	2	95.6578	2	86.1433	2	106.63	2
0		47946	0.0376448	0.415427	-0.292663	1			4.90105	4.61482	4.70237	4.40886	4.39607	4.53533	A_55_P2730806	Lin9	lin-9 homolog (C. elegans)	Mus musculus lin-9 homolog (C. elegans) (Lin9), transcript variant 1, mRNA [NM_001103182]	mm|1qH4	NM_001103182	NM_001103182	Mm.275044	72568	ENSMUST00000194638	chr1:182599335-182604224	29.8787	2	24.5019	2	26.0348	2	21.2421	1	21.0547	1	23.1883	1
0		22284	0.0396075	0.421081	-0.291831	1			7.75483	7.79733	7.62571	7.59602	7.37732	7.32904	A_55_P2730941	9630013A20Rik	RIKEN cDNA 9630013A20 gene	Mus musculus RIKEN cDNA 9630013A20 gene (9630013A20Rik), long non-coding RNA [NR_015539]	mm|14qD3	NR_015539	NR_015539	Mm.440481	319903		chr14:84859984-84859925	215.992	2	222.449	2	197.501	2	193.477	2	166.263	2	160.791	2
0		57863	0.0282592	0.386394	-0.291537	1			7.71034	7.60276	7.46537	7.25737	7.40096	7.24554	A_55_P1954356	Ttc23	tetratricopeptide repeat domain 23	Mus musculus tetratricopeptide repeat domain 23 (Ttc23), transcript variant 1, mRNA [NM_025905]	mm|7qC	NM_025905	NM_025905	Mm.249356	67009	ENSMUST00000107470	chr7:74871398-74871457	209.432	2	194.384	2	176.726	2	152.998	2	169.01	2	151.749	2
0		34409	0.00134261	0.169855	-0.291515	1			9.59084	9.62713	9.60545	9.24665	9.35764	9.34457	A_51_P450955	P3h4	prolyl 3-hydroxylase family member 4 (non-enzymatic)	Mus musculus prolyl 3-hydroxylase family member 4 (non-enzymatic) (P3h4), mRNA [NM_176830]	mm|11qD	NM_176830	NM_176830	Mm.4940	66180	ENSMUST00000141840	chr11:100270747-100270688	771.134	2	790.777	2	778.985	2	607.463	2	656.042	2	650.125	2
0		56065	0.00594504	0.253864	-0.291321	1			8.53541	8.67155	8.58835	8.32388	8.36218	8.2353	A_66_P116192	F5	coagulation factor V	Mus musculus coagulation factor V (F5), mRNA [NM_007976]	mm|1qH2.2	NM_007976	NM_007976	Mm.12900	14067	ENSMUST00000086040	chr1:166149553-166149612	371.035	2	407.753	2	384.904	2	320.433	2	329.054	2	301.35	2
0		5155	0.0205633	0.351176	-0.290922	1			9.33682	9.40994	9.30882	8.99066	8.98669	9.20547	A_51_P297069	Tmod1	tropomodulin 1	Mus musculus tropomodulin 1 (Tmod1), mRNA [NM_021883]	mm|4qB1	NM_021883	NM_021883	Mm.249594	21916	ENSMUST00000107773	chr4:46127384-46127441	646.641	2	680.261	2	634.212	2	508.695	2	507.299	2	590.368	2
0		43895	0.0104364	0.295908	-0.290731	1			6.78658	6.80286	6.6466	6.53467	6.40593	6.42325	A_55_P2935251	Zmiz1os1	Zmiz1 opposite strand 1	GB	mm|14qA3		AK047978	Mm.405458	414118		chr14:26275282-26275223	110.399	2	111.652	2	100.19	2	92.7111	2	84.7961	2	85.8207	2
0		56846	0.0279412	0.385064	-0.290643	1			7.06665	6.93816	6.89956	6.7769	6.7126	6.54295	A_55_P2552844	Gm30770	predicted gene, 30770	PREDICTED: Mus musculus predicted gene, 30770 (Gm30770), ncRNA [XR_381054]	mm|11qA2	XR_381054	XR_381054		102632787		chr11:13854741-13854682	134.053	2	122.629	2	119.392	2	109.66	2	104.88	2	93.2445	2
0		19595	0.0478931	0.444724	-0.29051	1			7.65186	7.84754	8.0033	7.5551	7.51047	7.5656	A_66_P115254	Tmod1	tropomodulin 1	Mus musculus tropomodulin 1 (Tmod1), mRNA [NM_021883]	mm|4qB1	NM_021883	NM_021883	Mm.249594	21916	ENSMUST00000128689	chr4:46105123-46106821	201.112	2	230.327	2	256.587	2	188.066	2	182.338	2	189.441	2
0		23084	0.0146839	0.324415	-0.29048	1			5.00028	4.82265	5.00034	4.72331	4.59255	4.63596	A_52_P8100	Plscr3	phospholipid scramblase 3	Mus musculus phospholipid scramblase 3 (Plscr3), transcript variant 1, mRNA [NM_023564]	mm|11qB3	NM_023564	NM_023564	Mm.28874	70310	ENSMUST00000152566	chr11:69661074-69661319	32.0062	2	28.2984	2	32.0075	2	26.4155	2	24.1266	1	24.8635	1
0		28301	0.0333242	0.403202	-0.290369	1			5.31096	5.46387	5.23078	5.0014	4.96924	5.16387	A_51_P456890	Spag9	sperm associated antigen 9	sperm associated antigen 9 [Source:MGI Symbol;Acc:MGI:1918084] [ENSMUST00000138154]	mm|11qD		AK014638		70834	ENSMUST00000138154	chr11:93955047-93955106	39.6971	2	44.1356	2	37.5509	2	32.031	2	31.3248	2	35.8492	2
0		48540	0.0461463	0.441957	-0.289887	1			6.2529	6.16362	6.39948	5.84748	6.10553	5.99332	A_55_P2743361	Klhl4	kelch-like 4		mm|XqE1		BC099954	Mm.132583	237010		chrX:111658777-111658836	76.2625	2	71.686	2	84.4179	2	57.5795	2	68.8568	2	63.7046	2
0		27297	0.0456827	0.439983	-0.289254	1			8.64281	8.66137	8.65319	8.48908	8.16388	8.43665	A_55_P1966721	9930105H17Rik	RIKEN cDNA 9930105H17 gene	BB148104 RIKEN full-length enriched, adult female vagina Mus musculus cDNA clone 9930105H17 3'. [BB148104]	mm|10qC1		BC027236	Mm.461398	100669		chr10:78777407-78777348	399.709	2	404.886	2	402.596	2	359.309	2	286.795	2	346.485	2
0		8785	0.0496646	0.45005	-0.289187	1			11.5861	11.6603	11.7599	11.5287	11.3951	11.2149	A_55_P2100628			predicted gene 12216 [Source:MGI Symbol;Acc:MGI:3650088] [ENSMUST00000121435]	mm|11qB1.3		AK039036	Mm.479656		ENSMUST00000121435	chr11:53626548-53626489	3074.49	2	3236.71	2	3467.95	2	2954.52	2	2693.2	2	2377.02	2
0		22653	0.00954648	0.284971	-0.28865	1			6.90428	6.82735	6.73805	6.55526	6.45912	6.58934	A_55_P1997696	Plbd1	phospholipase B domain containing 1	Mus musculus phospholipase B domain containing 1 (Plbd1), mRNA [NM_025806]	mm|6qG1	NM_025806	NM_025806	Mm.3311	66857	ENSMUST00000032336	chr6:136560678-136560619	119.783	2	113.563	2	106.747	2	94.0438	2	87.981	2	96.2917	2
0		52521	0.0228789	0.364364	-0.288589	1			5.87739	5.7029	5.77156	5.61399	5.46861	5.40348	A_55_P2081283	Dlx4	distal-less homeobox 4	Mus musculus distal-less homeobox 4 (Dlx4), mRNA [NM_007867]	mm|11qD	NM_007867	NM_007867	Mm.439766	13394	ENSMUST00000021241	chr11:95001836-95001777	58.7855	2	52.0888	2	54.6276	2	48.9756	2	44.2809	2	42.3261	2
0		14006	0.0120542	0.305599	-0.288508	1			8.14156	8.29157	8.22771	7.99049	7.83257	7.97224	A_55_P1978608				mm|18qD2		LF201423				chr18:54190746-54190687	282.392	2	313.338	2	299.768	2	254.319	2	227.95	2	251.122	2
0		48293	0.0149727	0.325497	-0.288161	1			7.09617	6.99772	6.98064	6.85031	6.71618	6.64356	A_55_P2367843	Cracr2b	calcium release activated channel regulator 2B	CJ189452 RIKEN full-length enriched mouse cDNA library, C57BL [CJ189452]	mm|7qF5		AK140493	Mm.386851	213573		chr7:148649023-148648964	136.824	2	127.798	2	126.294	2	115.385	2	105.141	2	99.9797	2
0		61795	0.0276785	0.384314	-0.287602	1			8.99377	9.00899	8.7858	8.72796	8.62265	8.57514	A_51_P205812	A630089N07Rik	RIKEN cDNA A630089N07 gene	Q6NS70_MOUSE (Q6NS70) LOC547091 protein, partial (19%) [TC1677172]	mm|16qC4		BC027541	Mm.442230	320586		chr16:98287752-98242150	509.796	2	515.199	2	441.356	2	424.013	2	394.163	2	381.394	2
0		41998	0.00179973	0.186342	-0.287142	1			7.27057	7.33447	7.22963	7.00032	7.02757	6.94535	A_30_P01029367			lincRNA:chr13:107822042-107823753 forward strand	mm|13qD2.1						chr13:107823576-107823635	154.404	2	161.396	2	150.085	2	128.028	2	130.469	2	123.242	2
0		26918	0.0483467	0.44613	-0.286882	1			6.51661	6.71493	6.71283	6.39275	6.47802	6.21295	A_55_P2080633	Zbtb21	zinc finger and BTB domain containing 21	Mus musculus zinc finger and BTB domain containing 21 (Zbtb21), transcript variant 1, mRNA [NM_175428]	mm|16qC4	NM_175428	NM_175428	Mm.474489	114565	ENSMUST00000113734	chr16:98168807-98168748	91.5576	2	105.05	2	104.897	2	84.0253	2	89.1409	2	74.1797	2
0		43091	0.0324989	0.401361	-0.286485	1			6.56169	6.29503	6.43413	6.12063	6.08013	6.23062	A_55_P2002033	Wdr89	WD repeat domain 89	Mus musculus WD repeat domain 89 (Wdr89), mRNA [NM_028203]	mm|12qC3	NM_028203	NM_028203	Mm.341719	72338	ENSMUST00000187307	chr12:76732927-76732868	94.4636	2	78.5221	2	86.47	2	69.5814	2	67.6554	2	75.0938	2
0		21120	0.00577859	0.253052	-0.286428	1			10.1634	10.2685	10.195	10.0001	9.85071	9.91671	A_55_P2901762	Rbm3	RNA binding motif (RNP1, RRM) protein 3	Mus musculus RNA binding motif protein 3 (Rbm3), transcript variant 3, mRNA [NM_001166410]	mm|XqA1.1	NM_001166410	NM_001166410	Mm.360569	19652	ENSMUST00000120263	chrX:7721057-7720998	1146.8	2	1233.43	2	1172.16	2	1024.08	2	923.333	2	966.554	2
0		43674	0.0409433	0.425896	-0.286372	1			5.55873	5.33036	5.60688	5.2779	5.12705	5.2319	A_51_P147274	Clec4a3	C-type lectin domain family 4, member a3	Mus musculus C-type lectin domain family 4, member a3 (Clec4a3), transcript variant 1, mRNA [NM_153197]	mm|6qF2	NM_153197	NM_153197	Mm.25684	73149	ENSMUST00000088468	chr6:122919637-122919696	47.1351	2	40.2346	2	48.7347	2	38.7977	2	34.946	2	37.5802	2
0		16561	0.000104461	0.0986509	-0.286327	1			10.6225	10.5896	10.6245	10.2971	10.3345	10.3461	A_51_P229344	Nxph1	neurexophilin 1	neurexophilin 1 [Source:MGI Symbol;Acc:MGI:107492] [ENSMUST00000060369]	mm|6qA1	XM_006505010	XM_006505010	Mm.46954	18231	ENSMUST00000060369	chr6:9198587-9198644	1576.53	2	1540.94	2	1578.69	2	1258.13	2	1291.24	2	1301.58	2
0		5254	0.0104689	0.295908	-0.285982	1			9.24438	9.13533	9.15968	8.82662	8.99968	8.85515	A_51_P163624			BB273134 RIKEN full-length enriched, 10 days neonate cortex Mus musculus cDNA clone A830082A06 3'. [BB273134]	mm|15qE1		AK044029	Mm.393287			chr15:81525899-81525958	606.508	2	562.352	2	571.926	2	454.023	2	511.886	2	463.09	2
0		41905	0.0499229	0.4501	-0.285657	1			5.98718	6.0836	5.84116	5.6589	5.82576	5.57032	A_55_P2109397	Scn10a	sodium channel, voltage-gated, type X, alpha	Mus musculus sodium channel, voltage-gated, type X, alpha (Scn10a), transcript variant 1, mRNA [NM_001205321]	mm|9qF4	NM_001205321	NM_001205321	Mm.247042	20264	ENSMUST00000213392	chr9:119517644-119517585	63.4339	2	67.818	2	57.3278	2	50.524	2	56.719	2	47.5152	2
0		10950	0.013765	0.316139	-0.285507	1			5.78037	5.93321	5.7074	5.54666	5.52116	5.49664	A_55_P2893401	Lnp1	leukemia NUP98 fusion partner 1	Mus musculus leukemia NUP98 fusion partner 1 (Lnp1), mRNA [NM_001347042]	mm|16qC1.1	NM_001347042	NM_001347042	Mm.457937	100503609	ENSMUST00000210579	chr16:56917502-56914600	54.9622	2	61.1046	2	52.2516	2	46.7423	2	45.9235	2	45.1497	2
0		59700	0.0314259	0.397901	-0.285492	1			7.13571	7.34196	7.07604	6.969	6.87026	6.85797	A_52_P202044	9330162012Rik	cDNA RIKEN 9330162012 gene	Mus musculus cDNA RIKEN 9330162012 gene (9330162012Rik), long non-coding RNA [NR_102323]	mm|13qA3.1	NR_102323	NR_102323	Mm.458692	493800		chr13:25030126-25030185	140.625	2	162.237	2	134.928	2	125.279	2	116.992	2	115.999	2
0		14165	0.0155062	0.327734	-0.285314	1			8.27962	8.22196	8.3044	7.9075	7.92744	8.11509	A_51_P446085	Map10	microtubule-associated protein 10	Mus musculus microtubule-associated protein 10 (Map10), mRNA [NM_028908]	mm|8qE2	NM_028908	NM_028908	Mm.41709	74393	ENSMUST00000053078	chr8:128197064-128197123	310.752	2	298.576	2	316.135	2	240.101	2	243.444	2	277.259	2
0		4736	0.0228602	0.364364	-0.285297	1			8.36478	8.41579	8.20654	8.08456	8.09909	7.94757	A_55_P1959152	2410141K09Rik	RIKEN cDNA 2410141K09 gene	Mus musculus RIKEN cDNA 2410141K09 gene (2410141K09Rik), transcript variant 1, mRNA [NM_001290196]	mm|13qB3	NM_001290196	NM_001290196	Mm.390595	76803	ENSMUST00000071320	chr13:66532929-66532870	329.648	2	341.511	2	295.403	2	271.454	2	274.201	2	246.863	2
0		27367	0.0386852	0.417555	-0.285209	1			7.56698	7.47605	7.28113	7.23274	7.08939	7.14641	A_55_P2161180	Zfp94	zinc finger protein 94	Mus musculus zinc finger protein 94 (Zfp94), transcript variant 1, mRNA [NM_001199321]	mm|7qA3	NM_001199321	NM_001199321	Mm.295762	22756	ENSMUST00000032673	chr7:25087633-25087574	189.621	2	178.039	2	155.539	2	150.408	2	136.182	2	141.672	2
0		54488	0.0245443	0.369131	-0.285054	1			11.4617	11.4222	11.6522	11.3047	11.1964	11.1798	A_66_P111562	Ccnd1	cyclin D1	Mus musculus cyclin D1 (Ccnd1), mRNA [NM_007631]	mm|7qF5	NM_007631	NM_007631	Mm.273049	12443	ENSMUST00000093962	chr7:152116261-152116202	2820.45	2	2744.26	2	3218.54	2	2529.61	2	2346.7	2	2319.86	2
0		38610	0.00707424	0.261374	-0.284948	1			9.49948	9.54335	9.63476	9.21769	9.25487	9.35019	A_51_P250131			SH3 domain protein 2C, pseudogene 1 [Source:MGI Symbol;Acc:MGI:1313300] [ENSMUST00000121498]	mm|2qA3					ENSMUST00000121498	chr2:23536446-23536505	723.819	2	746.166	2	794.973	2	595.39	2	610.933	2	652.661	2
0		51268	0.0315807	0.398937	-0.284708	1			6.43627	6.62499	6.64649	6.25083	6.20711	6.39569	A_66_P118946	D930030F02Rik	RIKEN cDNA D930030F02 gene	PREDICTED: Mus musculus RIKEN cDNA D930030F02 gene (D930030F02Rik), transcript variant X2, ncRNA [XR_001778321]	mm|7qF5	XR_001778321	XR_001778321		320688		chr7:151935777-151935836	86.5987	2	98.7005	2	100.183	2	76.1531	2	73.8797	2	84.1963	2
0		61610	0.0167563	0.336017	-0.284626	1			5.78087	5.78736	5.64782	5.45866	5.3552	5.54832	A_51_P482434			olfactory receptor 334, pseudogene 1 [Source:MGI Symbol;Acc:MGI:3030168] [ENSMUST00000121252]	mm|2qB					ENSMUST00000121252	chr2:36141013-36141072	54.9815	2	55.2293	2	50.1376	2	43.9763	2	40.9333	2	46.7962	2
0		30974	0.0162801	0.332723	-0.284612	1			9.07992	9.17119	9.18813	8.93745	8.73683	8.91112	A_55_P2484385	Nupl2	nucleoporin like 2	Mus musculus nucleoporin like 2 (Nupl2), transcript variant 1, mRNA [NM_153092]	mm|5qA3	NM_153092	NM_153092	Mm.45513	231042	ENSMUST00000049887	chr5:23689767-23689826	541.165	2	576.504	2	583.314	2	490.275	2	426.628	2	481.41	2
0		22700	0.0363282	0.410437	-0.283519	1			6.8265	6.93847	6.86201	6.42548	6.64328	6.70767	A_52_P214416	Ccdc47	coiled-coil domain containing 47	Mus musculus coiled-coil domain containing 47 (Ccdc47), mRNA [NM_026009]	mm|11qA4	NM_026009	NM_026009	Mm.22109	67163	ENSMUST00000002043	chr11:030472122-030472063	113.496	2	122.656	2	116.324	2	85.9531	2	99.9597	2	104.522	2
0		37291	0.0270206	0.381525	-0.283465	1			7.68326	7.73237	7.51114	7.3712	7.26823	7.43694	A_55_P2827569			UI-M-FO0-cad-c-10-0-UI.r1 NIH_BMAP_FO0 Mus musculus cDNA clone IMAGE:6409665 5', mRNA sequence [BU058031]	mm|2qF1		LF193553	Mm.414460			chr2:126505875-126505935	205.538	2	212.654	2	182.423	2	165.559	2	154.154	2	173.278	2
0		41074	0.00963302	0.284971	-0.283447	1			7.12431	7.26397	7.13481	6.82052	6.88921	6.96302	A_30_P01028182			lincRNA:chr5:100845342-100869667 reverse strand	mm|5qE4						chr5:100850139-100850080	139.518	2	153.699	2	140.537	1	113.027	2	118.538	2	124.761	2
0		62576	0.0403153	0.423599	-0.283328	1			7.53586	7.66677	7.76271	7.2782	7.3326	7.50455	A_52_P651371	Alg8	asparagine-linked glycosylation 8 (alpha-1,3-glucosyltransferase)	Mus musculus asparagine-linked glycosylation 8 (alpha-1,3-glucosyltransferase) (Alg8), mRNA [NM_199035]	mm|7qE1	NM_199035	NM_199035	Mm.279683	381903	ENSMUST00000154107	chr7:104539424-104540049	185.575	2	203.203	2	217.174	2	155.224	2	161.188	2	181.592	2
0		43190	0.0319221	0.399164	-0.283001	1			6.92811	6.83312	6.69369	6.62996	6.53679	6.43916	A_55_P2729863	A730087J23Rik	RIKEN cDNA A730087J23 gene		mm|13qC1		AK035979	Mm.343005	319305		chr13:78301583-78301524	121.778	2	114.018	2	103.515	2	99.0415	2	92.8477	2	86.7721	2
0		61052	0.0170653	0.336768	-0.282725	1			5.46205	5.28122	5.23298	5.03721	5.07544	5.01543	A_55_P2715456	Alkbh6	alkB homolog 6	alkB homolog 6 [Source:MGI Symbol;Acc:MGI:2142037] [ENSMUST00000148858]	mm|7qB1		LF196185		233065	ENSMUST00000148858	chr7:31096700-31096759	44.0799	2	38.8872	2	37.6084	2	32.8361	2	33.7178	2	32.3441	2
0		61430	0.0107668	0.297984	-0.282666	1			7.56209	7.75171	7.72127	7.4307	7.35555	7.40082	A_52_P207303	Bmp3	bone morphogenetic protein 3	Mus musculus bone morphogenetic protein 3 (Bmp3), transcript variant 2, mRNA [NM_173404]	mm|5qE3	NM_173404	NM_173404	Mm.209571	110075	ENSMUST00000200388	chr5:99308890-99308949	188.98	2	215.525	2	211.024	2	172.53	2	163.773	2	168.993	2
0		52086	0.0343759	0.404377	-0.282582	1			9.63379	9.8466	9.78555	9.45724	9.37143	9.58952	A_55_P2311208	C130045F17Rik	RIKEN cDNA C130045F17 gene		mm|11qE1		AK048273		319457		chr11:102986576-102986517	794.437	2	920.709	2	882.558	2	702.93	2	662.341	2	770.432	2
0		61938	0.0146412	0.323965	-0.282364	1			7.62405	7.84873	7.73614	7.4678	7.41036	7.48367	A_30_P01028859			lincRNA:chr8:40257009-40258777 forward strand	mm|8qA4						chr8:40258704-40258763	197.273	2	230.517	2	213.212	2	177.024	2	170.114	2	178.982	2
0		53121	0.0290885	0.388948	-0.282356	1			8.57872	8.41128	8.35816	8.27203	8.12108	8.10799	A_51_P337101	Rnf43	ring finger protein 43	Mus musculus ring finger protein 43 (Rnf43), mRNA [NM_172448]	mm|11qC	NM_172448	NM_172448	Mm.440230	207742	ENSMUST00000165679	chr11:87548944-87549003	382.341	2	340.446	2	328.139	2	309.121	2	278.412	2	275.897	2
0		42590	0.0474051	0.444067	-0.282308	1			6.17092	6.24518	5.94819	5.89386	5.87294	5.75057	A_52_P144032	Rbpms	RNA binding protein gene with multiple splicing	Mus musculus RNA binding protein gene with multiple splicing (Rbpms), transcript variant 3, mRNA [NM_001042675]	mm|8qA4	NM_001042675	NM_001042675	Mm.323997	19663	ENSMUST00000183088	chr8:34973482-34944892	72.0499	2	75.8556	2	61.7423	2	59.4606	2	58.6046	2	53.8385	2
0		37932	0.0046934	0.240523	-0.282295	1			10.5418	10.4902	10.5621	10.1648	10.2654	10.3171	A_52_P664867	Ppp1r1b	protein phosphatase 1, regulatory (inhibitor) subunit 1B	Mus musculus protein phosphatase 1, regulatory (inhibitor) subunit 1B (Ppp1r1b), transcript variant 1, mRNA [NM_144828]	mm|11qD	NM_144828	NM_144828	Mm.45372	19049	ENSMUST00000152525	chr11:98216810-98218184	1490.75	2	1438.37	2	1511.8	2	1147.9	2	1230.81	2	1275.68	2
0		35876	0.00037852	0.115767	-0.281981	1			6.4363	6.43394	6.37623	6.11017	6.12569	6.16467	A_55_P2779016	Gm30421	predicted gene, 30421	PREDICTED: Mus musculus predicted gene, 30421 (Gm30421), transcript variant X3, ncRNA [XR_877090]	mm|17qE4	XR_877090	XR_877090	Mm.384115	102632313		chr17:87441014-87440955	86.6006	2	86.4589	2	83.0687	2	69.0786	2	69.8261	2	71.7384	2
0		18109	0.00841762	0.274322	-0.2811	1			10.4299	10.6214	10.5779	10.2562	10.2701	10.2597	A_55_P2508109	5930403L14Rik	RIKEN cDNA 5930403L14 gene	Mus musculus RIKEN cDNA 5930403L14 gene (5930403L14Rik), long non-coding RNA [NR_045643]	mm|4qE2	NR_045643	NR_045643	Mm.436738	320939		chr4:154004962-154004903	1379.48	2	1575.32	2	1528.49	2	1222.96	2	1234.82	2	1225.95	2
0		30796	0.0180506	0.341355	-0.281072	1			6.83693	7.05748	6.9654	6.60695	6.72459	6.68505	A_55_P2804129	Kcnh8	potassium voltage-gated channel, subfamily H (eag-related), member 8	Mus musculus potassium voltage-gated channel, subfamily H (eag-related), member 8 (Kcnh8), mRNA [NM_001031811]	mm|17qC	NM_001031811	NM_001031811	Mm.399068	211468	ENSMUST00000039366	chr17:53092843-53092784	114.32	2	133.203	2	124.966	2	97.4741	2	105.756	2	102.897	2
0		61179	0.016285	0.332723	-0.280622	1			6.15032	6.08475	6.08074	5.69155	5.89737	5.88502	A_66_P109397	Cdh19	cadherin 19, type 2	Mus musculus cadherin 19, type 2 (Cdh19), mRNA [NM_001081386]	mm|1qE2.1	NM_001081386	NM_001081386	Mm.322070	227485	ENSMUST00000094626	chr1:112785905-112785846	71.0283	2	67.8723	2	67.6837	2	51.6806	2	59.6055	2	59.0972	2
0		24167	0.0190461	0.344077	-0.28061	1			6.00176	6.08783	5.93399	5.61552	5.75115	5.81508	A_55_P2719604	Zfp637	zinc finger protein 637	zinc finger protein 637 [Source:MGI Symbol;Acc:MGI:2448537] [ENSMUST00000127593]	mm|6qF1		AK134044	Mm.290847	232337	ENSMUST00000127593	chr6:117794219-117794278	64.0782	2	68.0171	2	61.1376	2	49.0274	2	53.8604	2	56.3005	2
0		47280	0.0458468	0.440265	-0.280441	1			11.0367	11.1723	11.0045	10.687	10.7294	10.9558	A_30_P01028474			lincRNA:chr7:99882675-99883730 reverse strand	mm|7qE1						chr7:99882986-99882927	2100.81	2	2307.79	2	2054.33	2	1648.6	2	1697.7	2	1986.15	2
0		45722	0.014817	0.325497	-0.280363	1			10.5339	10.5152	10.5981	10.1576	10.2708	10.3777	A_55_P2787405	Rps6ka3	ribosomal protein S6 kinase polypeptide 3	Mus musculus ribosomal protein S6 kinase polypeptide 3 (Rps6ka3), transcript variant 2, mRNA [NM_001346675]	mm|XqF4	NM_001346675	NM_001346675	Mm.328476	110651	ENSMUST00000033671	chrX:155805713-155805771	1482.58	2	1463.47	2	1550.08	2	1142.21	2	1235.41	2	1330.48	2
0		1950	0.0392372	0.419519	-0.280023	1			8.70227	8.55822	8.47012	8.41542	8.19824	8.27689	A_55_P2017694	Gprc5c	G protein-coupled receptor, family C, group 5, member C	Mus musculus G protein-coupled receptor, family C, group 5, member C (Gprc5c), transcript variant 1, mRNA [NM_001110337]	mm|11qE2	NM_001110337	NM_001110337	Mm.242413	70355	ENSMUST00000053361	chr11:114733852-114733911	416.529	2	376.946	2	354.617	2	341.423	2	293.707	2	310.164	2
0		30173	0.0422171	0.429061	-0.279995	1			7.28676	7.24283	7.01398	6.9449	6.81416	6.94452	A_51_P264227	Gpr160	G protein-coupled receptor 160	Mus musculus G protein-coupled receptor 160 (Gpr160), transcript variant 4, mRNA [NM_001286994]	mm|3qA3	NM_001286994	NM_001286994	Mm.272019	71862	ENSMUST00000108261	chr3:30795873-30795932	156.147	2	151.463	2	129.246	2	123.204	2	112.529	2	123.171	2
[truncated: 3,750 more rows]
